# Supplementary material for: Trade-offs in the genetic control of functional and nutritional quality traits in UK winter wheat
Source: Heredity (Edinb). 2022 Apr 7;128(6):420–33. doi: 10.1038/s41437-022-00503-7 (PMC9178040; doi:10.1038/s41437-022-00503-7)
Supplement: Supplementary file 2 — Supplementary table [file 41437_2022_503_MOESM2_ESM.xlsx]

## Sheet: Supp table 1
Supplementary Table 1. Concentrations (mg/kg) of key minerals in soil samples from each trial year.
Trial year	Mn	Fe	Co	Ni	Cu	Zn	Cd	Pb
Year 1	18.64	30.11	0.09	0.57	0.55	0.94	0.03	1.49
Year 2	33.42	55.13	0.16	0.92	0.78	1.21	0.03	1.23

## Sheet: Supp table 2
	GA_Yr2	TGW_Yr2	GL_Yr2	GW_Yr2	GPC_Yr2	SPW_Yr2	SKCS_Yr2	ER_Yr2	L_Yr2	b_Yr2	L.b_Yr2	HFN_Yr2	WA_Yr2	BWAP_Yr2	DT_Yr2	MTI_Yr2	PE_Yr2	SO_Yr2	ST_Yr2	SDS_Yr2	Ca_white_Yr2	Fe_white_Yr2	K_white_Yr2	Mg_white_Yr2	Mn_white_Yr2	P_white_Yr2	S_white_Yr2	Se_white_Yr2	Zn_white_Yr2	Ca_whole_Yr2	Fe_whole_Yr2	K_whole_Yr2	Mg_whole_Yr2	Mn_whole_Yr2	P_whole_Yr2	S_whole_Yr2	Se_whole_Yr2	Zn_whole_Yr2	HFN_Yr1	GA_Yr1	GL_Yr1	GW_Yr1	TGW_Yr1	GPC_Yr1	SPW_Yr1	SKCS_Yr1	ER_Yr1	L_Yr1	b_Yr1
GA_Yr2	1	0.929262	0.819444	0.81412	0.144253	-0.00757941	-0.453005	0.328219	0.0890989	-0.29137	0.238271	-0.122188	0.207352	-0.145727	0.139038	0.0220518	0.126478	0.0225949	0.0213214	-0.0954302	-0.146639	0.0376519	-0.142946	0.248407	0.198944	0.157414	0.151516	0.0587449	0.144658	-0.168954	0.147861	-0.00272972	0.225643	0.0425808	0.151916	0.100855	0.0649318	0.0251034	-0.120033	0.801051	0.714086	0.58189	0.69464	-0.0689041	0.112824	-0.335649	0.302587	0.188386	-0.254687
TGW_Yr2	0.929262	1	0.626864	0.897939	0.201065	0.274464	-0.475657	0.432628	0.145352	-0.31106	0.275939	-0.062354	0.233956	-0.150466	0.149103	0.0159965	0.136334	0.0164021	0.0237384	-0.150234	-0.252773	0.0538418	-0.308472	0.249231	0.199114	0.158503	0.178368	0.0222187	0.157639	-0.242403	0.226486	-0.111496	0.268956	0.115876	0.212369	0.140787	0.0935954	0.0950671	-0.0955312	0.76197	0.542966	0.680357	0.783124	-0.0894255	0.367331	-0.374269	0.444141	0.257903	-0.274998
GL_Yr2	0.819444	0.626864	1	0.345633	0.022356	-0.207988	-0.289732	0.187192	0.0378133	-0.167423	0.132899	-0.104995	0.155299	-0.168805	0.116555	0.0175659	0.104369	0.0303929	-0.00888609	0.0271311	0.0846151	0.0232775	0.0562462	0.19338	0.187955	0.127819	0.100162	0.0836638	0.0756019	0.0610695	0.0237641	0.105506	0.103924	-0.0131088	0.033218	0.0670588	0.0104585	-0.0515982	-0.125747	0.629215	0.894117	0.173199	0.404027	-0.0666012	-0.146991	-0.156738	0.0769927	0.0766011	-0.146264
GW_Yr2	0.81412	0.897939	0.345633	1	0.217221	0.193292	-0.45114	0.356979	0.116683	-0.317088	0.265925	-0.0805652	0.184562	-0.0807617	0.12268	0.019522	0.113904	0.00836186	0.0442469	-0.170868	-0.303762	0.0387426	-0.271377	0.230805	0.14885	0.148383	0.164558	0.0166711	0.161449	-0.317979	0.231274	-0.075901	0.277922	0.103395	0.237931	0.124421	0.115694	0.113747	-0.0773001	0.675356	0.279617	0.779343	0.728124	-0.0501605	0.318964	-0.389516	0.407735	0.23933	-0.282295
PC_Yr2	0.144253	0.201065	0.022356	0.217221	1	0.0981381	0.0318093	-0.184459	-0.113328	-0.130728	0.0349788	-0.0757992	0.600339	-0.432846	0.563728	-0.165547	0.53351	-0.126613	0.214981	0.161312	-0.225064	0.206804	-0.389741	0.321903	0.304488	0.366299	0.520918	0.140441	0.235251	-0.161052	0.548959	-0.0662573	0.409185	0.312224	0.485124	0.576163	0.397262	0.341878	-0.0507948	0.180892	-0.0191472	0.282457	0.289777	0.629165	0.299913	-0.160612	0.0877457	0.113483	-0.147441
SPW_Yr2	-0.00757941	0.274464	-0.207988	0.193292	0.0981381	1	-0.0589774	0.423809	0.168455	-0.0544364	0.110874	0.250285	0.0568921	0.0197337	0.00776702	-0.0246823	0.0107481	-0.0244985	0.0146112	-0.0757444	-0.251118	0.0658367	-0.542697	0.0241898	0.0458499	-0.0519938	0.0831174	-0.0869295	0.017133	-0.209328	0.110438	-0.399185	0.0881745	0.147043	0.0485698	0.0663685	-0.0190523	0.128184	0.0865604	-0.00750756	-0.204757	0.177768	0.250623	-0.130144	0.817537	-0.054566	0.437696	0.247203	-0.0720351
SKCS_Yr2	-0.453005	-0.475657	-0.289732	-0.45114	0.0318093	-0.0589774	1	-0.323276	-0.454816	0.423239	-0.490996	0.130324	0.332666	-0.253158	0.109992	-0.221355	0.0854319	-0.168219	0.113424	0.155953	0.136588	0.0311737	0.269826	0.0235869	-0.243849	-0.00963484	-0.0777065	0.0232976	-0.0728921	0.140276	-0.0575402	0.139746	-0.141807	-0.0801915	-0.120188	0.0032785	-0.0273582	-0.105114	0.00270341	-0.35756	-0.247659	-0.318028	-0.360812	0.240009	-0.134416	0.701891	-0.292643	-0.416646	0.255864
ER_Yr2	0.328219	0.432628	0.187192	0.356979	-0.184459	0.423809	-0.323276	1	-0.0200096	-0.109696	0.0623089	0.143214	-0.17337	0.191084	-0.0607348	-0.0306163	-0.0394205	-0.0453823	0.049311	-0.109918	-0.110282	-0.0300845	-0.224711	0.140781	0.179908	0.0182844	-0.0771934	-0.0933904	0.0742163	-0.131114	-0.096069	-0.214229	-0.0047625	0.0196891	-0.045847	-0.162246	-0.134978	-0.0720407	0.019294	0.283207	0.178872	0.282149	0.360413	-0.316628	0.362331	-0.190362	0.613695	0.201098	-0.138952
L_Yr2	0.0890989	0.145352	0.0378133	0.116683	-0.113328	0.168455	-0.454816	-0.0200096	1	-0.53276	0.816045	-0.0193858	-0.163903	0.204884	-0.126352	0.0201369	-0.116529	0.0026231	-0.00559867	0.0693313	-0.00835047	-0.132465	-0.099926	-0.227343	-0.193173	-0.163098	0.0958686	-0.204245	-0.263854	-0.119654	-0.0476725	-0.0354319	0.0362692	-0.0403957	0.0539842	-0.0420017	-0.044124	0.0249604	0.102052	-0.00878595	-0.00999972	0.0128597	0.0359384	-0.134099	0.111942	-0.301137	0.0441584	0.399792	-0.313911
b_Yr2	-0.29137	-0.31106	-0.167423	-0.317088	-0.130728	-0.0544364	0.423239	-0.109696	-0.53276	1	-0.923236	0.107985	-0.0578285	-0.055667	-0.0137578	0.0595631	-0.0137256	0.0709597	-0.0782244	-0.0533476	0.151908	0.0549011	0.197673	-0.028823	-0.081866	-0.0233572	-0.149816	-0.0314889	0.0371904	0.238748	-0.135782	0.0673738	-0.174862	-0.0623312	-0.186559	-0.0692247	-0.0548928	-0.11433	-0.0633311	-0.228807	-0.14297	-0.234429	-0.239721	0.00825517	-0.120786	0.42612	-0.189089	-0.491783	0.848808
L.b_Yr2	0.238271	0.275939	0.132899	0.265925	0.0349788	0.110874	-0.490996	0.0623089	0.816045	-0.923236	1	-0.083916	-0.0358516	0.130856	-0.0464225	-0.0343801	-0.0420471	-0.0501363	0.0537341	0.0721571	-0.106674	-0.0991714	-0.177122	-0.0856469	-0.0383713	-0.0624531	0.142441	-0.068701	-0.144799	-0.217109	0.0681258	-0.0601001	0.133863	0.0185753	0.147323	0.0243178	0.0167555	0.0848684	0.0909574	0.150923	0.095034	0.162485	0.177325	-0.065651	0.129728	-0.422775	0.145311	0.514535	-0.719789
HFN_Yr2	-0.122188	-0.062354	-0.104995	-0.0805652	-0.0757992	0.250285	0.130324	0.143214	-0.0193858	0.107985	-0.083916	1	-0.0413565	0.0652373	-0.00334307	-0.161849	0.00927942	-0.151747	0.122551	0.0754188	-0.00577378	-0.00228806	0.00995021	0.0404588	-0.0142244	0.0409727	-0.0318431	-0.0193979	0.0718819	0.0125524	-0.133227	-0.0794728	-0.160129	-0.0588285	-0.12617	-0.06957	0.0103127	-0.0164676	0.282808	-0.165788	-0.151977	-0.112303	-0.130186	0.00709914	0.0776477	0.134097	0.0320642	-0.0118089	0.033477
WA_Yr2	0.207352	0.233956	0.155299	0.184562	0.600339	0.0568921	0.332666	-0.17337	-0.163903	-0.0578285	-0.0358516	-0.0413565	1	-0.659173	0.487187	-0.0322897	0.435564	0.0334174	0.0187974	0.023733	-0.0802707	0.144917	-0.274554	0.378487	0.112393	0.328339	0.406637	0.076395	0.190819	-0.0821322	0.418015	-0.104108	0.28366	0.244185	0.293295	0.406139	0.300061	0.15509	-0.1583	0.211559	0.123088	0.208655	0.264801	0.410745	0.191984	0.0998893	-0.0139821	-0.0228566	-0.087041
BWAP_Yr2	-0.145727	-0.150466	-0.168805	-0.0807617	-0.432846	0.0197337	-0.253158	0.191084	0.204884	-0.055667	0.130856	0.0652373	-0.659173	1	-0.582897	-0.21638	-0.530852	-0.29822	0.218545	0.12145	-0.0011203	-0.165812	0.0931831	-0.279083	-0.107936	-0.281425	-0.318981	-0.0165733	-0.20802	0.018579	-0.349006	-0.0427995	-0.213932	-0.2014	-0.243771	-0.318269	-0.208889	-0.20593	0.139353	-0.184082	-0.145157	-0.156123	-0.211949	-0.271757	-0.117566	-0.0663118	0.0623334	0.0291309	-0.0373999
DT_Yr2	0.139038	0.149103	0.116555	0.12268	0.563728	0.00776702	0.109992	-0.0607348	-0.126352	-0.0137578	-0.0464225	-0.00334307	0.487187	-0.582897	1	-0.242746	0.994401	-0.179967	0.305414	0.265266	0.0465472	0.088254	-0.152119	0.337034	0.124954	0.32122	0.421319	0.0374091	0.184653	0.00947031	0.321782	0.018492	0.246182	0.163795	0.281549	0.410655	0.321765	0.184949	-0.0488374	0.151285	0.0787079	0.163722	0.18685	0.320521	0.14246	0.05632	-0.0159306	0.0739318	-0.0564112
MTI_Yr2	0.0220518	0.0159965	0.0175659	0.019522	-0.165547	-0.0246823	-0.221355	-0.0306163	0.0201369	0.0595631	-0.0343801	-0.161849	-0.0322897	-0.21638	-0.242746	1	-0.251678	0.9898	-0.904332	-0.554316	-0.0481714	-0.00323457	-0.0270516	-0.127925	0.0800209	-0.0800879	-0.0884815	-0.0506125	0.0145642	-0.00217667	0.0107707	-0.0381915	-0.0184041	0.11601	0.00417653	-0.0286376	-0.0126165	0.0221161	-0.05712	0.0535855	0.0473673	0.0434905	0.0571485	-0.119796	0.0305576	-0.135864	0.00827104	0.0493915	0.0780632
PE_Yr2	0.126478	0.136334	0.104369	0.113904	0.53351	0.0107481	0.0854319	-0.0394205	-0.116529	-0.0137256	-0.0420471	0.00927942	0.435564	-0.530852	0.994401	-0.251678	1	-0.192585	0.322826	0.277788	0.0464491	0.0795841	-0.145828	0.32739	0.11225	0.309365	0.402814	0.042218	0.175308	0.00679855	0.292432	0.0113885	0.225423	0.141849	0.259691	0.389839	0.313392	0.164342	-0.0336969	0.136575	0.0703246	0.149238	0.168567	0.297266	0.131189	0.050425	-0.0135846	0.0769592	-0.0577212
SO_Yr2	0.0225949	0.0164021	0.0303929	0.00836186	-0.126613	-0.0244985	-0.168219	-0.0453823	0.0026231	0.0709597	-0.0501363	-0.151747	0.0334174	-0.29822	-0.179967	0.9898	-0.192585	1	-0.898505	-0.527691	-0.0313631	-0.00497198	-0.0286776	-0.0988963	0.0824666	-0.0500841	-0.0567934	-0.0403709	0.0230541	0.0133961	0.0311482	-0.0309008	-0.00676126	0.126158	0.0244253	0.00628465	0.0160816	0.018412	-0.0618825	0.0539612	0.058441	0.0362194	0.0572558	-0.0863283	0.0325377	-0.0939966	-0.0143466	0.0383932	0.0833387
ST_Yr2	0.0213214	0.0237384	-0.00888609	0.0442469	0.214981	0.0146112	0.113424	0.049311	-0.00559867	-0.0782244	0.0537341	0.122551	0.0187974	0.218545	0.305414	-0.904332	0.322826	-0.898505	1	0.511229	0.0350418	-0.0654905	-0.0125963	0.117884	-0.0337076	0.0844232	0.116618	0.0452658	0.0360625	-0.0192611	-0.033175	0.0111864	0.00362481	-0.142645	-0.0106695	0.0471494	0.0222724	-0.0252946	0.0680405	0.00819194	-0.028067	0.0353715	0.00684669	0.128354	-0.0010331	0.0499197	0.0171088	0.0213305	-0.116792
SDS_Yr2	-0.0954302	-0.150234	0.0271311	-0.170868	0.161312	-0.0757444	0.155953	-0.109918	0.0693313	-0.0533476	0.0721571	0.0754188	0.023733	0.12145	0.265266	-0.554316	0.277788	-0.527691	0.511229	1	0.128647	-0.0866347	0.0922897	0.135652	-0.103137	0.118316	0.202937	0.0741441	0.00910501	0.146051	-0.0341684	0.0871754	0.0381153	-0.0723329	0.0238042	0.14397	0.072863	-0.0261581	0.011521	-0.119057	-0.0249644	-0.143214	-0.146479	0.114916	-0.0672099	0.17301	-0.136516	0.0294048	-0.067425
Ca_white_Yr2	-0.146639	-0.252773	0.0846151	-0.303762	-0.225064	-0.251118	0.136588	-0.110282	-0.00835047	0.151908	-0.106674	-0.00577378	-0.0802707	-0.0011203	0.0465472	-0.0481714	0.0464491	-0.0313631	0.0350418	0.128647	1	0.0487911	0.529541	0.167418	0.076794	0.159903	0.20558	-0.102711	0.134397	0.719963	-0.159798	0.154751	-0.0745792	-0.0482085	-0.147031	0.0495061	-0.0875876	-0.0411898	-0.12116	-0.157259	0.128934	-0.325568	-0.256722	0.00356731	-0.31803	0.163148	-0.186663	-0.191252	0.154249
Fe_white_Yr2	0.0376519	0.0538418	0.0232775	0.0387426	0.206804	0.0658367	0.0311737	-0.0300845	-0.132465	0.0549011	-0.0991714	-0.00228806	0.144917	-0.165812	0.088254	-0.00323457	0.0795841	-0.00497198	-0.0654905	-0.0866347	0.0487911	1	-0.0653456	0.216749	0.19635	0.198596	0.109847	0.153105	0.254395	0.0159286	0.263293	-0.0292936	0.0785305	0.0669748	0.103805	0.0998214	0.0711189	0.184426	-0.0959697	0.0227299	-0.0126517	0.0467399	0.0851677	0.0154845	0.184223	-0.110801	0.117736	0.0853859	0.000373364
K_white_Yr2	-0.142946	-0.308472	0.0562462	-0.271377	-0.389741	-0.542697	0.269826	-0.224711	-0.099926	0.197673	-0.177122	0.00995021	-0.274554	0.0931831	-0.152119	-0.0270516	-0.145828	-0.0286776	-0.0125963	0.0922897	0.529541	-0.0653456	1	0.0235642	-0.18095	0.110521	-0.0969816	-0.0950778	0.0309872	0.294998	-0.318087	0.539466	-0.217122	-0.232603	-0.151706	-0.15843	-0.169476	-0.140696	-0.0511149	-0.123606	0.0921037	-0.251895	-0.314657	-0.0596035	-0.624919	0.250311	-0.363792	-0.300492	0.128325
Mg_white_Yr2	0.248407	0.249231	0.19338	0.230805	0.321903	0.0241898	0.0235869	0.140781	-0.227343	-0.028823	-0.0856469	0.0404588	0.378487	-0.279083	0.337034	-0.127925	0.32739	-0.0988963	0.117884	0.135652	0.167418	0.216749	0.0235642	1	0.382706	0.816285	0.599444	0.132073	0.566657	0.0491111	0.277063	-0.100611	0.276154	0.233899	0.176309	0.319598	0.172903	0.161556	-0.253188	0.26281	0.189012	0.243177	0.303142	0.131491	0.166723	-0.0674452	0.121193	0.0206355	-0.0641959
Mn_white_Yr2	0.198944	0.199114	0.187955	0.14885	0.304488	0.0458499	-0.243849	0.179908	-0.193173	-0.081866	-0.0383713	-0.0142244	0.112393	-0.107936	0.124954	0.0800209	0.11225	0.0824666	-0.0337076	-0.103137	0.076794	0.19635	-0.18095	0.382706	1	0.38664	0.322153	0.279201	0.415604	0.124046	0.328058	-0.0758317	0.257186	0.478303	0.234357	0.268704	0.179596	0.290733	-0.165408	0.231874	0.176649	0.189127	0.278124	0.120111	0.20325	-0.297588	0.170474	0.146022	-0.120835
P_white_Yr2	0.157414	0.158503	0.127819	0.148383	0.366299	-0.0519938	-0.00963484	0.0182844	-0.163098	-0.0233572	-0.0624531	0.0409727	0.328339	-0.281425	0.32122	-0.0800879	0.309365	-0.0500841	0.0844232	0.118316	0.159903	0.198596	0.110521	0.816285	0.38664	1	0.728892	0.0832778	0.598457	0.0349824	0.25966	0.0390384	0.179475	0.200998	0.29549	0.374151	0.174494	0.185685	-0.228944	0.177548	0.105847	0.183824	0.217154	0.173972	0.100729	-0.119308	0.0594394	-0.0253652	-0.0630177
S_white_Yr2	0.151516	0.178368	0.100162	0.164558	0.520918	0.0831174	-0.0777065	-0.0771934	0.0958686	-0.149816	0.142441	-0.0318431	0.406637	-0.318981	0.421319	-0.0884815	0.402814	-0.0567934	0.116618	0.202937	0.20558	0.109847	-0.0969816	0.599444	0.322153	0.728892	1	0.0719916	0.411432	0.021908	0.34739	-0.0746392	0.283458	0.240735	0.30719	0.549123	0.282575	0.22423	-0.16222	0.16023	0.0958423	0.17119	0.233436	0.32807	0.225731	-0.136611	0.0833271	0.106434	-0.151501
Se_white_Yr2	0.0587449	0.0222187	0.0836638	0.0166711	0.140441	-0.0869295	0.0232976	-0.0933904	-0.204245	-0.0314889	-0.068701	-0.0193979	0.076395	-0.0165733	0.0374091	-0.0506125	0.042218	-0.0403709	0.0452658	0.0741441	-0.102711	0.153105	-0.0950778	0.132073	0.279201	0.0832778	0.0719916	1	0.125148	-0.028603	0.136811	0.0675119	0.104075	0.134642	0.0563137	0.176934	0.251977	0.0431299	-0.0758271	0.063956	0.0880059	0.0282011	0.0328839	0.0921415	-0.015422	0.00835787	-0.100948	0.0584753	-0.103755
Zn_white_Yr2	0.144658	0.157639	0.0756019	0.161449	0.235251	0.017133	-0.0728921	0.0742163	-0.263854	0.0371904	-0.144799	0.0718819	0.190819	-0.20802	0.184653	0.0145642	0.175308	0.0230541	0.0360625	0.00910501	0.134397	0.254395	0.0309872	0.566657	0.415604	0.598457	0.411432	0.125148	1	0.0623254	0.30061	0.000295607	0.194032	0.199756	0.190996	0.212776	0.143716	0.337493	-0.174965	0.210355	0.0796184	0.231384	0.258889	0.116886	0.188842	-0.127595	0.0963725	0.00714612	-0.046338
Ca_whole_Yr2	-0.168954	-0.242403	0.0610695	-0.317979	-0.161052	-0.209328	0.140276	-0.131114	-0.119654	0.238748	-0.217109	0.0125524	-0.0821322	0.018579	0.00947031	-0.00217667	0.00679855	0.0133961	-0.0192611	0.146051	0.719963	0.0159286	0.294998	0.0491111	0.124046	0.0349824	0.021908	-0.028603	0.0623254	1	0.0127008	0.327093	0.150312	0.189509	0.0905334	0.248658	0.0340568	0.165282	-0.197125	-0.164606	0.0782498	-0.298004	-0.238746	0.0484516	-0.26487	0.148548	-0.162436	-0.194353	0.221096
Fe_whole_Yr2	0.147861	0.226486	0.0237641	0.231274	0.548959	0.110438	-0.0575402	-0.096069	-0.0476725	-0.135782	0.0681258	-0.133227	0.418015	-0.349006	0.321782	0.0107707	0.292432	0.0311482	-0.033175	-0.0341684	-0.159798	0.263293	-0.318087	0.277063	0.328058	0.25966	0.34739	0.136811	0.30061	0.0127008	1	0.216809	0.68127	0.761011	0.700295	0.538747	0.450784	0.679357	-0.0585417	0.232317	0.0196234	0.32959	0.356237	0.25996	0.310447	-0.252809	0.190913	0.166591	-0.150099
K_whole_Yr2	-0.00272972	-0.111496	0.105506	-0.075901	-0.0662573	-0.399185	0.139746	-0.214229	-0.0354319	0.0673738	-0.0601001	-0.0794728	-0.104108	-0.0427995	0.018492	-0.0381915	0.0113885	-0.0309008	0.0111864	0.0871754	0.154751	-0.0292936	0.539466	-0.100611	-0.0758317	0.0390384	-0.0746392	0.0675119	0.000295607	0.327093	0.216809	1	0.395917	0.239085	0.536339	0.254514	0.210448	0.341563	0.0111705	0.0300754	0.093761	-0.0168956	-0.0945001	0.0780242	-0.404854	0.0273585	-0.224037	-0.0943989	0.00267413
Mg_whole_Yr2	0.225643	0.268956	0.103924	0.277922	0.409185	0.0881745	-0.141807	-0.0047625	0.0362692	-0.174862	0.133863	-0.160129	0.28366	-0.213932	0.246182	-0.0184041	0.225423	-0.00676126	0.00362481	0.0381153	-0.0745792	0.0785305	-0.217122	0.276154	0.257186	0.179475	0.283458	0.104075	0.194032	0.150312	0.68127	0.395917	1	0.681785	0.837491	0.560851	0.476847	0.66659	-0.109964	0.263648	0.0903424	0.320415	0.323846	0.212818	0.197526	-0.270523	0.188874	0.155977	-0.146503
Mn_whole_Yr2	0.0425808	0.115876	-0.0131088	0.103395	0.312224	0.147043	-0.0801915	0.0196891	-0.0403957	-0.0623312	0.0185753	-0.0588285	0.244185	-0.2014	0.163795	0.11601	0.141849	0.126158	-0.142645	-0.0723329	-0.0482085	0.0669748	-0.232603	0.233899	0.478303	0.200998	0.240735	0.134642	0.199756	0.189509	0.761011	0.239085	0.681785	1	0.656441	0.473626	0.447707	0.693238	-0.132755	0.14535	0.00471794	0.20872	0.265758	0.14633	0.27416	-0.226959	0.191676	0.114972	-0.0698451
P_whole_Yr2	0.151916	0.212369	0.033218	0.237931	0.485124	0.0485698	-0.120188	-0.045847	0.0539842	-0.186559	0.147323	-0.12617	0.293295	-0.243771	0.281549	0.00417653	0.259691	0.0244253	-0.0106695	0.0238042	-0.147031	0.103805	-0.151706	0.176309	0.234357	0.29549	0.30719	0.0563137	0.190996	0.0905334	0.700295	0.536339	0.837491	0.656441	1	0.625224	0.51293	0.687422	-0.0633916	0.214377	0.0179621	0.31312	0.286319	0.246698	0.159401	-0.29152	0.142066	0.132582	-0.1583
S_whole_Yr2	0.100855	0.140787	0.0670588	0.124421	0.576163	0.0663685	0.0032785	-0.162246	-0.0420017	-0.0692247	0.0243178	-0.06957	0.406139	-0.318269	0.410655	-0.0286376	0.389839	0.00628465	0.0471494	0.14397	0.0495061	0.0998214	-0.15843	0.319598	0.268704	0.374151	0.549123	0.176934	0.212776	0.248658	0.538747	0.254514	0.560851	0.473626	0.625224	1	0.528426	0.481244	-0.171098	0.121812	0.0602147	0.151223	0.176922	0.3414	0.154754	-0.113528	0.0083219	0.0412902	-0.0519604
Se_whole_Yr2	0.0649318	0.0935954	0.0104585	0.115694	0.397262	-0.0190523	-0.0273582	-0.134978	-0.044124	-0.0548928	0.0167555	0.0103127	0.300061	-0.208889	0.321765	-0.0126165	0.313392	0.0160816	0.0222724	0.072863	-0.0875876	0.0711189	-0.169476	0.172903	0.179596	0.174494	0.282575	0.251977	0.143716	0.0340568	0.450784	0.210448	0.476847	0.447707	0.51293	0.528426	1	0.35844	-0.138385	0.104948	0.025825	0.149788	0.126455	0.202937	0.0308694	-5.92665e-05	-0.0310097	0.077777	-0.0746392
Zn_whole_Yr2	0.0251034	0.0950671	-0.0515982	0.113747	0.341878	0.128184	-0.105114	-0.0720407	0.0249604	-0.11433	0.0848684	-0.0164676	0.15509	-0.20593	0.184949	0.0221161	0.164342	0.018412	-0.0252946	-0.0261581	-0.0411898	0.184426	-0.140696	0.161556	0.290733	0.185685	0.22423	0.0431299	0.337493	0.165282	0.679357	0.341563	0.66659	0.693238	0.687422	0.481244	0.35844	1	-0.0273305	0.101884	-0.0662283	0.213165	0.217988	0.142781	0.252985	-0.286056	0.174625	0.141028	-0.117512
HFN_Yr1	-0.120033	-0.0955312	-0.125747	-0.0773001	-0.0507948	0.0865604	0.00270341	0.019294	0.102052	-0.0633311	0.0909574	0.282808	-0.1583	0.139353	-0.0488374	-0.05712	-0.0336969	-0.0618825	0.0680405	0.011521	-0.12116	-0.0959697	-0.0511149	-0.253188	-0.165408	-0.228944	-0.16222	-0.0758271	-0.174965	-0.197125	-0.0585417	0.0111705	-0.109964	-0.132755	-0.0633916	-0.171098	-0.138385	-0.0273305	1	-0.216191	-0.170589	-0.182017	-0.223838	0.126527	-0.086439	0.0757574	-0.0576263	0.00450011	-0.0262792
GA_Yr1	0.801051	0.76197	0.629215	0.675356	0.180892	-0.00750756	-0.35756	0.283207	-0.00878595	-0.228807	0.150923	-0.165788	0.211559	-0.184082	0.151285	0.0535855	0.136575	0.0539612	0.00819194	-0.119057	-0.157259	0.0227299	-0.123606	0.26281	0.231874	0.177548	0.16023	0.063956	0.210355	-0.164606	0.232317	0.0300754	0.263648	0.14535	0.214377	0.121812	0.104948	0.101884	-0.216191	1	0.766229	0.832928	0.909269	-0.0211523	0.225951	-0.383757	0.367308	0.179072	-0.291984
GL_Yr1	0.714086	0.542966	0.894117	0.279617	-0.0191472	-0.204757	-0.247659	0.178872	-0.00999972	-0.14297	0.095034	-0.151977	0.123088	-0.145157	0.0787079	0.0473673	0.0703246	0.058441	-0.028067	-0.0249644	0.128934	-0.0126517	0.0921037	0.189012	0.176649	0.105847	0.0958423	0.0880059	0.0796184	0.0782498	0.0196234	0.093761	0.0903424	0.00471794	0.0179621	0.0602147	0.025825	-0.0662283	-0.170589	0.766229	1	0.294358	0.521292	-0.0497336	-0.129076	-0.165045	0.0744319	0.0821485	-0.182042
GW_Yr1	0.58189	0.680357	0.173199	0.779343	0.282457	0.177768	-0.318028	0.282149	0.0128597	-0.234429	0.162485	-0.112303	0.208655	-0.156123	0.163722	0.0434905	0.149238	0.0362194	0.0353715	-0.143214	-0.325568	0.0467399	-0.251895	0.243177	0.189127	0.183824	0.17119	0.0282011	0.231384	-0.298004	0.32959	-0.0168956	0.320415	0.20872	0.31312	0.151223	0.149788	0.213165	-0.182017	0.832928	0.294358	1	0.91211	-0.00167449	0.446685	-0.42459	0.484667	0.218971	-0.296045
TGW_Yr1	0.69464	0.783124	0.404027	0.728124	0.289777	0.250623	-0.360812	0.360413	0.0359384	-0.239721	0.177325	-0.130186	0.264801	-0.211949	0.18685	0.0571485	0.168567	0.0572558	0.00684669	-0.146479	-0.256722	0.0851677	-0.314657	0.303142	0.278124	0.217154	0.233436	0.0328839	0.258889	-0.238746	0.356237	-0.0945001	0.323846	0.265758	0.286319	0.176922	0.126455	0.217988	-0.223838	0.909269	0.521292	0.91211	1	-0.0203543	0.550625	-0.452836	0.536614	0.264835	-0.29803
PC_Yr1	-0.0689041	-0.0894255	-0.0666012	-0.0501605	0.629165	-0.130144	0.240009	-0.316628	-0.134099	0.00825517	-0.065651	0.00709914	0.410745	-0.271757	0.320521	-0.119796	0.297266	-0.0863283	0.128354	0.114916	0.00356731	0.0154845	-0.0596035	0.131491	0.120111	0.173972	0.32807	0.0921415	0.116886	0.0484516	0.25996	0.0780242	0.212818	0.14633	0.246698	0.3414	0.202937	0.142781	0.126527	-0.0211523	-0.0497336	-0.00167449	-0.0203543	1	-0.0685835	0.112164	-0.244324	-0.129996	-0.036743
SPW_Yr1	0.112824	0.367331	-0.146991	0.318964	0.299913	0.817537	-0.134416	0.362331	0.111942	-0.120786	0.129728	0.0776477	0.191984	-0.117566	0.14246	0.0305576	0.131189	0.0325377	-0.0010331	-0.0672099	-0.31803	0.184223	-0.624919	0.166723	0.20325	0.100729	0.225731	-0.015422	0.188842	-0.26487	0.310447	-0.404854	0.197526	0.27416	0.159401	0.154754	0.0308694	0.252985	-0.086439	0.225951	-0.129076	0.446685	0.550625	-0.0685835	1	-0.216761	0.578943	0.348848	-0.170929
SKCS_Yr1	-0.335649	-0.374269	-0.156738	-0.389516	-0.160612	-0.054566	0.701891	-0.190362	-0.301137	0.42612	-0.422775	0.134097	0.0998893	-0.0663118	0.05632	-0.135864	0.050425	-0.0939966	0.0499197	0.17301	0.163148	-0.110801	0.250311	-0.0674452	-0.297588	-0.119308	-0.136611	0.00835787	-0.127595	0.148548	-0.252809	0.0273585	-0.270523	-0.226959	-0.29152	-0.113528	-5.92665e-05	-0.286056	0.0757574	-0.383757	-0.165045	-0.42459	-0.452836	0.112164	-0.216761	1	-0.347582	-0.486959	0.381755
ER_Yr1	0.302587	0.444141	0.0769927	0.407735	0.0877457	0.437696	-0.292643	0.613695	0.0441584	-0.189089	0.145311	0.0320642	-0.0139821	0.0623334	-0.0159306	0.00827104	-0.0135846	-0.0143466	0.0171088	-0.136516	-0.186663	0.117736	-0.363792	0.121193	0.170474	0.0594394	0.0833271	-0.100948	0.0963725	-0.162436	0.190913	-0.224037	0.188874	0.191676	0.142066	0.0083219	-0.0310097	0.174625	-0.0576263	0.367308	0.0744319	0.484667	0.536614	-0.244324	0.578943	-0.347582	1	0.132102	-0.200966
L_Yr1	0.188386	0.257903	0.0766011	0.23933	0.113483	0.247203	-0.416646	0.201098	0.399792	-0.491783	0.514535	-0.0118089	-0.0228566	0.0291309	0.0739318	0.0493915	0.0769592	0.0383932	0.0213305	0.0294048	-0.191252	0.0853859	-0.300492	0.0206355	0.146022	-0.0253652	0.106434	0.0584753	0.00714612	-0.194353	0.166591	-0.0943989	0.155977	0.114972	0.132582	0.0412902	0.077777	0.141028	0.00450011	0.179072	0.0821485	0.218971	0.264835	-0.129996	0.348848	-0.486959	0.132102	1	-0.56476
b_Yr1	-0.254687	-0.274998	-0.146264	-0.282295	-0.147441	-0.0720351	0.255864	-0.138952	-0.313911	0.848808	-0.719789	0.033477	-0.087041	-0.0373999	-0.0564112	0.0780632	-0.0577212	0.0833387	-0.116792	-0.067425	0.154249	0.000373364	0.128325	-0.0641959	-0.120835	-0.0630177	-0.151501	-0.103755	-0.046338	0.221096	-0.150099	0.00267413	-0.146503	-0.0698451	-0.1583	-0.0519604	-0.0746392	-0.117512	-0.0262792	-0.291984	-0.182042	-0.296045	-0.29803	-0.036743	-0.170929	0.381755	-0.200966	-0.56476	1
L.b_Yr1	0.260011	0.298296	0.13915	0.298026	0.151877	0.135573	-0.333879	0.173264	0.37398	-0.822649	0.728811	-0.0299913	0.0608837	0.038635	0.0678793	-0.045351	0.0698754	-0.053007	0.0983468	0.0624232	-0.182187	0.026821	-0.196465	0.0570998	0.141514	0.0415642	0.153088	0.100264	0.0387551	-0.235207	0.170756	-0.0322736	0.164547	0.0914313	0.166302	0.0538746	0.0832924	0.137074	0.0220123	0.286388	0.169069	0.302399	0.3187	-0.0128402	0.245655	-0.455084	0.199779	0.762785	-0.964444
BWAP_Yr1	-0.159657	-0.153544	-0.162345	-0.102454	-0.234659	0.0213007	-0.167732	0.110558	0.127717	0.00171345	0.0556752	0.0506058	-0.380005	0.486855	-0.239147	-0.193396	-0.215605	-0.215132	0.218681	0.208863	0.0134876	-0.0703784	0.0400602	-0.170653	0.0384261	-0.0884893	-0.120734	-0.0410646	0.00730913	-0.0116945	-0.165878	-0.0439356	-0.126174	-0.109436	-0.151972	-0.15482	-0.0974148	-0.0860381	0.0105758	-0.18668	-0.176849	-0.127481	-0.162222	-0.336824	0.00356164	-0.150454	0.0463166	0.176862	0.00467238
DT_Yr1	-0.0280651	-0.0322517	-0.0136033	-0.0269896	0.268689	-0.00774207	0.130404	-0.0362226	-0.0446722	-0.0634457	0.027562	-0.0552478	0.176873	-0.0722395	0.324003	-0.341372	0.324849	-0.345406	0.366174	0.210112	-0.011061	0.0335845	-0.0913883	0.157051	-0.0670383	0.0929947	0.146031	0.08654	-0.0168668	0.00507882	0.0641594	0.0232652	0.0921279	-0.045508	0.0668494	0.0908392	0.00869204	0.0469848	0.0731454	-0.0405464	-0.0402415	-0.022983	-0.0173419	0.325974	0.0491525	0.11913	-0.0874525	-0.0108886	-0.0631778
MTI_Yr1	0.0814797	0.126622	-0.0171532	0.155866	0.0827148	0.0521096	-0.174752	-0.0549306	0.000914468	-0.0546339	0.0364507	-0.064163	0.111576	-0.370257	0.0190587	0.628595	-0.00120043	0.609711	-0.55603	-0.402121	-0.049601	0.0491196	-0.0683865	-0.052654	0.102148	0.00175404	0.0718169	-0.0846267	0.0783159	-0.00873787	0.183838	0.090844	0.182397	0.198396	0.257818	0.105278	0.0840123	0.220804	-0.0635147	0.159903	0.00851365	0.228458	0.216876	0.0381663	0.133684	-0.282009	0.0967112	0.105805	-0.0539038
PE_Yr1	-0.0442796	-0.0500564	-0.0209694	-0.0470684	0.230639	-0.00445073	0.103399	-0.0240588	-0.0216808	-0.0741028	0.0454151	-0.0564408	0.118126	-0.00391825	0.291507	-0.385919	0.29578	-0.395671	0.406036	0.240507	0.000462338	0.0363249	-0.0837312	0.1394	-0.0763834	0.0764448	0.126089	0.0769027	-0.0218053	0.0173629	0.0414324	0.022615	0.0767299	-0.0635863	0.0426667	0.0618019	-0.0180544	0.0354737	0.0653651	-0.0711083	-0.0563861	-0.0554745	-0.0479305	0.275706	0.0448392	0.107411	-0.0814619	0.00579754	-0.0647811
SO_Yr1	0.093774	0.134833	0.00122546	0.158094	0.095213	0.048823	-0.162306	-0.0660138	-0.000623302	-0.0621433	0.0412047	-0.070105	0.135783	-0.394687	0.0317208	0.62163	0.0103697	0.605633	-0.554499	-0.391423	-0.0457229	0.0601214	-0.0655302	-0.0385298	0.0872429	0.0108169	0.0859403	-0.0778187	0.0773484	-0.00519206	0.188492	0.0999506	0.188338	0.19456	0.264824	0.114829	0.0873613	0.221266	-0.0639752	0.16787	0.0231528	0.228465	0.221885	0.0566027	0.131952	-0.27029	0.0904947	0.100264	-0.0593506
ST_Yr1	-0.104773	-0.144116	-0.0334816	-0.145443	-0.132334	-0.0576322	0.0800086	0.075872	0.0559332	0.0129138	0.0179307	0.0643929	-0.20492	0.461323	-0.0843449	-0.612208	-0.0605224	-0.605464	0.581665	0.43711	0.0323401	-0.0844278	0.036586	0.0412272	-0.114577	-0.00974246	-0.0922292	0.0645295	-0.0791311	-0.0148793	-0.217003	-0.128232	-0.192863	-0.232675	-0.283764	-0.16216	-0.127799	-0.271051	0.0733643	-0.190374	-0.0573649	-0.230976	-0.240408	-0.0912703	-0.125155	0.227157	-0.0982959	-0.0520862	0.0391035
WA_Yr1	0.148725	0.13974	0.159037	0.0797113	0.277329	-0.0351246	0.394324	-0.152399	-0.202419	0.104403	-0.160154	-0.0302213	0.620597	-0.490662	0.310853	0.055882	0.27501	0.110042	-0.0919512	-0.0341572	0.0234392	0.0264854	0.0300867	0.179898	-0.0151748	0.134135	0.141128	0.0496611	0.109943	0.0423611	0.179055	0.0589364	0.128004	0.0990653	0.160257	0.185086	0.157186	0.0484204	-0.151041	0.226216	0.180764	0.172035	0.206012	0.470232	0.0116489	0.398092	-0.134171	-0.28082	0.0535472
SDS_Yr1	-0.18017	-0.244049	-0.0506457	-0.224405	-0.0443	-0.106491	0.187431	-0.0310145	-0.0452976	0.0199498	-0.0299633	0.201532	-0.0778035	0.263039	0.123332	-0.484904	0.139653	-0.466743	0.466036	0.619049	0.146391	-0.152409	0.127185	0.0724404	-0.116204	0.0857371	0.0900058	0.164647	0.037605	0.0394163	-0.190221	-0.00925021	-0.141792	-0.179596	-0.17184	-0.00857579	0.068331	-0.195948	0.139412	-0.197886	-0.0572705	-0.234113	-0.257565	0.0372617	-0.183706	0.286305	-0.193943	-0.0886157	-0.016186
Ca_white_Yr1	-0.0483699	-0.160324	0.187106	-0.249098	-0.184256	-0.246078	0.154476	-0.124375	-0.0776298	0.149963	-0.136996	0.0590789	-0.0267043	0.0476266	-0.0151368	-0.111504	-0.0144687	-0.089832	0.0566469	0.171236	0.629318	0.00366245	0.326553	-0.00300813	0.0529725	-0.037539	-0.025657	-0.0330835	-0.0593506	0.626397	-0.163338	0.125889	-0.0984625	-0.0579364	-0.161057	0.0353818	-0.00341135	-0.145244	-0.0766582	-0.189062	0.132768	-0.38825	-0.305843	-0.023271	-0.379715	0.267084	-0.282935	-0.239282	0.226214
K_white_Yr1	-0.0572508	-0.191001	0.0957982	-0.1678	-0.240014	-0.455149	0.285697	-0.226841	-0.108051	0.173251	-0.164103	0.104656	-0.0829268	0.0841729	-0.110593	-0.0572898	-0.109016	-0.049979	0.0225075	0.0771867	0.270507	-0.126047	0.609547	-0.11948	-0.140085	-0.0716201	-0.196164	-0.0307424	-0.0722896	0.194242	-0.251427	0.364656	-0.246879	-0.199603	-0.154085	-0.129732	-0.0358102	-0.222749	0.0182639	-0.124693	0.104558	-0.272326	-0.311886	-0.00895242	-0.612279	0.364088	-0.433259	-0.296674	0.186067
Mg_white_Yr1	0.0243724	-0.013432	0.016285	0.0257181	0.220116	-0.177073	0.216031	-0.233759	-0.163609	0.066006	-0.119702	0.0125273	0.300279	-0.204587	0.170396	-0.0602372	0.159608	-0.0286759	0.0173689	0.0333804	0.0565662	0.0433884	0.0453238	0.376947	0.117627	0.22409	0.163128	0.093666	0.194243	0.0375277	0.127883	-0.0422187	0.134193	0.137202	0.0464212	0.193915	0.182614	0.017477	-0.123094	0.0686884	0.0597545	0.0473929	0.0455119	0.350444	-0.123826	0.228285	-0.164903	-0.275205	0.117727
Mn_white_Yr1	0.103916	0.103476	0.10214	0.0719457	0.141383	-0.041564	0.0172412	-0.024066	-0.0374418	-0.0069847	-0.016872	0.0391566	0.208778	-0.070993	0.0699757	-0.0711838	0.0606994	-0.0592133	0.0676054	-0.0721574	0.111447	0.0702904	-0.0130889	0.141692	0.376573	0.163243	0.180699	0.0916297	0.171918	0.177307	0.186588	0.0365421	0.125918	0.305887	0.161234	0.22868	0.119211	0.166413	-0.19411	0.0750007	0.105243	0.0205773	0.0603129	0.182972	-0.0657895	-0.109379	0.00418188	-0.167602	-0.00578342
P_white_Yr1	-0.0755326	-0.124335	-0.0274179	-0.084461	0.0733768	-0.251328	0.255828	-0.250773	-0.149564	0.177824	-0.189086	0.0546289	0.162639	-0.110973	0.0716837	-0.022449	0.0681446	0.00767242	-0.0438572	0.0121644	0.070286	-0.0147922	0.187628	0.0719089	0.0247265	0.103408	0.0135796	0.0655422	0.0565997	0.0560613	-0.00040017	0.0972159	-0.055943	0.0456817	0.0203835	0.0722318	0.131812	-0.0617176	-0.0169698	-0.0719887	0.00608807	-0.12112	-0.148228	0.296229	-0.298377	0.322073	-0.322401	-0.303929	0.229218
S_white_Yr1	-0.0298111	-0.0452784	-0.0171292	-0.0203099	0.296358	-0.102989	0.166773	-0.167773	-0.111088	0.08847	-0.111062	0.00362174	0.270446	-0.154289	0.201375	-0.0274124	0.193891	0.00293645	0.00538166	0.0579676	0.0543394	0.0456693	-0.0801663	0.08138	0.168367	0.0613968	0.230296	0.0803237	0.0696872	0.0828426	0.163853	-0.00990382	0.12164	0.17086	0.12128	0.278311	0.211094	0.041534	-0.00888131	-0.00394284	0.0291169	-0.0401346	-0.0148951	0.464789	-0.066127	0.166873	-0.207727	-0.100683	0.127508
Zn_white_Yr1	-0.077723	-0.123774	-0.0401879	-0.088141	-0.00130173	-0.191512	0.0311192	-0.140725	-0.0562963	0.104702	-0.101572	-0.00718569	0.00175833	-0.0118251	-0.0555148	0.0757749	-0.0487328	0.0761065	-0.131836	-0.0178636	0.101367	-0.00469491	0.0871709	0.0303179	0.00198187	0.020559	-0.0225709	-0.0545883	0.0983533	0.125625	0.0450017	-0.01355	-0.00552359	0.0741627	-0.00837979	-0.0121263	0.00447522	0.0511021	-0.0295492	-0.0426108	-0.0199246	-0.0700012	-0.10057	0.156475	-0.188348	0.0341514	-0.0700712	-0.280668	0.172768
Fe_white_Yr1	-0.0163156	-0.00354803	-0.0373594	0.0111982	-0.0329603	0.0486717	0.010196	-0.0556363	0.115993	-0.116362	0.131089	0.175332	0.00775748	0.00485257	0.0160071	-0.100292	0.0238128	-0.0885296	0.103594	0.0565536	-0.051753	-0.0612813	-0.0431965	0.00763599	0.00415946	-0.0171496	0.0112741	0.0718191	0.0625824	0.0246201	0.0193563	0.0641036	0.0263708	0.00846587	0.035829	0.0652494	0.145121	0.0630826	-0.002312	0.0168456	0.0118802	0.0254934	0.0239204	-0.0122747	0.0501706	0.0319857	-0.0756449	0.0342095	-0.0959844
Se_white_Yr1	0.00623654	-0.0084474	0.0157973	-0.00783367	-0.0767655	-0.0356804	-0.00590156	0.0258109	-0.0769092	0.0665265	-0.0786195	0.0162943	-0.115489	0.096568	-0.00334577	-0.0900602	0.00888378	-0.0911509	0.040227	0.139149	0.0288458	-0.0558415	0.100394	0.089197	-0.048737	0.0445964	-0.0342352	0.0346765	0.00593957	0.047936	-0.0498047	0.0609385	-0.00311949	-0.0354112	-0.0517743	-0.00149272	0.0641825	-0.0379828	-0.0814108	-0.0674624	-0.016558	-0.0888124	-0.10175	-0.0240192	-0.122946	0.068399	-0.0692717	-0.0803064	0.108247
Ca_whole_Yr1	-0.120881	-0.188842	0.0440703	-0.230713	-0.1009	-0.168551	0.0992227	-0.0528382	-0.105971	0.1212	-0.132195	-0.0558739	-0.00956897	-0.00464435	0.0108551	0.0504426	0.00921465	0.0550884	-0.0566185	0.0311546	0.510698	0.0478283	0.107181	0.0717453	0.135305	0.00644001	0.00923413	-0.0910045	0.0550605	0.577902	-0.0290147	-0.0247028	0.00507207	0.0590085	-0.0972808	0.0725045	-0.0134869	0.0511082	-0.116851	-0.161834	0.0557692	-0.274003	-0.211226	-0.0265394	-0.16791	0.0659078	-0.0577431	-0.0635218	0.115559
K_whole_Yr1	-0.145423	-0.238017	-0.0316184	-0.189808	-0.176353	-0.39991	0.159779	-0.235062	-0.0475464	0.112568	-0.0950749	-0.0203777	-0.122447	0.0582351	-0.042063	-0.0515708	-0.0410774	-0.05367	0.0369214	0.0370616	0.220495	-0.127037	0.452032	-0.135169	-0.155094	-0.0564539	-0.182052	-0.0615771	-0.104357	0.222473	-0.189736	0.314067	-0.129337	-0.160427	-0.0798176	-0.0704644	-0.0355704	-0.14389	0.0297216	-0.203148	-0.0358794	-0.266739	-0.336706	0.0426561	-0.520695	0.113575	-0.366724	-0.139827	0.0753792
Mg_whole_Yr1	0.150873	0.171115	0.0636603	0.181722	0.365691	0.0259694	-0.157588	-0.0215173	0.0459521	-0.185241	0.145833	-0.0963036	0.222883	-0.168176	0.21731	-0.0393561	0.204561	-0.029209	0.048022	-0.0574052	-0.0282185	0.0885579	-0.194159	0.279689	0.245551	0.165561	0.251091	0.00335955	0.180749	-0.0162678	0.223166	-0.100492	0.399257	0.209636	0.244637	0.245965	0.109032	0.23047	-0.0829792	0.128594	0.0256589	0.161335	0.202828	0.304498	0.177152	-0.317799	0.0837541	0.178745	-0.178149
Mn_whole_Yr1	0.0286837	0.05658	-0.024069	0.0629276	0.26982	-0.0117095	-0.0818548	-0.060383	-0.0210025	-0.0643045	0.0313868	-0.12178	0.18836	-0.105733	0.150448	-0.00709833	0.141136	-0.00212103	0.00577211	-0.178955	-0.0153027	0.117079	-0.21548	0.172	0.329156	0.134293	0.166016	0.020594	0.146195	0.0681973	0.334065	-0.0637454	0.31894	0.374612	0.292318	0.247123	0.112639	0.252446	-0.115344	0.0621635	-0.0259554	0.0992283	0.150752	0.25507	0.147366	-0.28852	0.059962	0.0472488	-0.0595743
P_whole_Yr1	-0.00545418	0.0102725	-0.0737602	0.0728127	0.256251	-0.101471	-0.0171783	-0.133051	0.0365589	-0.099343	0.0840482	0.00840422	0.116319	-0.10374	0.160625	-0.0666132	0.151245	-0.0542834	0.0622	-0.0482753	-0.0126651	-0.0219386	-0.00212649	0.0474178	0.0852766	0.102891	0.0909312	-0.0588924	0.0486515	0.0064245	0.135935	0.0960957	0.213721	0.111103	0.243599	0.179706	0.112635	0.139468	0.0416313	-0.0246026	-0.0800658	0.0302175	-0.00226007	0.327979	-0.0681233	-0.202164	-0.098089	0.0586192	-0.113689
Zn_whole_Yr1	-0.102636	-0.148835	-0.0640134	-0.101756	0.185438	-0.228643	0.00370292	-0.220061	-0.0120706	0.0205903	-0.0207203	-0.0204542	0.054736	-0.0798362	0.0838431	-0.00461411	0.0739086	0.00765006	0.0270386	-0.0956629	0.0666021	0.0163595	0.0831852	-0.0214593	0.154633	0.0300634	0.0344151	0.0316657	0.143114	0.147831	0.153275	0.16147	0.165205	0.165865	0.1757	0.170514	0.105233	0.236176	0.0144018	-0.0726172	-0.0657825	-0.0682348	-0.0814714	0.373766	-0.134975	-0.142312	-0.23691	-0.0362697	0.0398344
Se_whole_Yr1	-0.0243954	-0.0196702	8.50497e-05	-0.030627	0.0983185	-0.0620372	0.0461441	0.0639487	-0.0586157	0.0208673	-0.0452024	0.0679933	0.0419624	-0.0250796	0.0322991	0.0254987	0.0349222	0.03555	-0.0208412	0.0344105	-0.0819108	0.0669198	-0.0571421	0.0506693	0.0383252	0.00518349	-0.0260938	0.0438679	-0.0130326	-0.0107632	0.0667996	-0.0551278	-0.0565984	0.0020738	-0.029185	0.0444031	0.00820554	-0.0604235	0.117185	-0.0798888	-0.0236782	-0.0893306	-0.0719546	0.167309	-0.0708498	0.108771	0.00427728	-0.0453643	0.0651874
Fe_whole_Yr1	0.147591	0.156786	0.0890325	0.158078	0.306011	-0.0444388	-0.0625946	-0.153633	0.0933794	-0.158812	0.152357	-0.025934	0.230188	-0.16895	0.214927	-0.129963	0.198198	-0.115694	0.145929	-0.0173808	-0.165858	0.101234	-0.135086	0.0688003	0.119746	0.0852144	0.158402	0.0682452	0.0915861	-0.0919816	0.311047	0.0767304	0.216823	0.133515	0.227375	0.214942	0.0875925	0.150945	-0.0865625	0.134425	0.0512925	0.161324	0.179153	0.331101	0.148466	-0.22675	-0.052721	0.203638	-0.201443
S_whole_Yr1	0.00556192	-0.0181222	0.0182646	0.000599408	0.261652	-0.143521	0.0960057	-0.0678374	-0.141769	0.0426112	-0.0941091	-0.0665788	0.187321	-0.115259	0.196843	-0.0299528	0.194512	-0.0123121	0.0250011	0.0530103	0.0966627	0.0455536	-0.0503176	0.217707	0.115145	0.16375	0.207153	0.0200386	0.0790633	0.139025	0.156661	-0.0088866	0.167455	0.114385	0.10287	0.264929	0.116515	0.0527561	-0.0573768	0.0370802	0.0826676	-0.00285417	0.0224758	0.323077	-0.0832125	0.0064283	-0.0574833	-0.0468476	0.0170373
BWAP_meta	-0.17491	-0.175343	-0.191795	-0.105268	-0.406295	0.0235478	-0.24667	0.183515	0.195942	-0.0344396	0.111837	0.0704351	-0.626283	0.911669	-0.510279	-0.238275	-0.463393	-0.304204	0.252791	0.178792	0.00848734	-0.145009	0.0829036	-0.267682	-0.0539552	-0.233248	-0.273178	-0.028725	-0.136118	0.00644286	-0.312746	-0.0500182	-0.203493	-0.18334	-0.236012	-0.289945	-0.189041	-0.178882	0.101308	-0.206962	-0.178166	-0.163594	-0.215551	-0.345711	-0.0768469	-0.113448	0.0663696	0.101697	-0.022087
DT_meta	0.0880569	0.0895187	0.0871599	0.0680152	0.524717	-0.000878873	0.130701	-0.0679127	-0.101082	-0.0408707	-0.0145474	-0.0250766	0.434734	-0.454477	0.874776	-0.338664	0.870646	-0.297468	0.401773	0.297244	0.0336067	0.0798058	-0.153183	0.307077	0.0398726	0.264639	0.379974	0.0490871	0.112776	0.018331	0.250538	0.0211836	0.212806	0.0815677	0.225206	0.335166	0.233406	0.148227	0.00548096	0.0901832	0.0424212	0.102011	0.123118	0.393805	0.1213	0.0915745	-0.0446079	0.0478526	-0.0705763
ER_meta	0.348096	0.479019	0.156235	0.416603	-0.0730148	0.476805	-0.345482	0.923645	0.00965554	-0.157989	0.108036	0.114632	-0.115211	0.151242	-0.0463204	-0.0160438	-0.0320483	-0.0367696	0.0412799	-0.131823	-0.155301	0.0312172	-0.313396	0.150828	0.201326	0.0417386	-0.00490908	-0.11195	0.0974214	-0.159002	0.0325629	-0.246376	0.0869265	0.106632	0.0345491	-0.0968262	-0.105833	0.0395806	-0.0156171	0.342547	0.143938	0.399534	0.473161	-0.314228	0.509069	-0.288893	0.86648	0.194238	-0.183816
GA_meta	0.916038	0.863357	0.737987	0.759333	0.167829	-0.0105657	-0.410803	0.309126	0.030015	-0.259741	0.190041	-0.159582	0.211394	-0.183086	0.149778	0.045729	0.134044	0.0470909	0.00798344	-0.110132	-0.162217	0.0257772	-0.133005	0.259432	0.226844	0.17097	0.148338	0.0616837	0.184938	-0.165286	0.201754	0.0230753	0.249492	0.0957035	0.186434	0.115867	0.0939779	0.0673481	-0.188105	0.975359	0.784042	0.781019	0.874706	-0.0454124	0.18907	-0.384652	0.358738	0.186466	-0.283318
GL_meta	0.770147	0.59208	0.949496	0.314678	-0.0133056	-0.209914	-0.268878	0.18345	0.00831178	-0.154111	0.110994	-0.141004	0.132603	-0.165095	0.0922764	0.0397364	0.0810692	0.0525378	-0.025962	-0.00537702	0.114534	-0.00909852	0.0836641	0.183613	0.17981	0.109634	0.085397	0.0855135	0.0730457	0.0795378	0.0119869	0.102174	0.0858397	-0.0177431	0.00936855	0.0618065	0.0232443	-0.0710792	-0.155644	0.742026	0.990345	0.264345	0.498107	-0.0593686	-0.142332	-0.16623	0.0744293	0.0779156	-0.168788
GW_meta	0.724541	0.819948	0.271982	0.926033	0.266105	0.192722	-0.397428	0.329469	0.0620527	-0.280663	0.216535	-0.108596	0.200915	-0.128781	0.148123	0.0374247	0.134993	0.0286169	0.0353569	-0.162161	-0.339641	0.0476546	-0.274219	0.247109	0.180859	0.171293	0.165755	0.0212899	0.203085	-0.321371	0.301352	-0.0426589	0.312206	0.162119	0.289604	0.143796	0.140621	0.171046	-0.144316	0.81097	0.306804	0.957572	0.882154	-0.0291663	0.411493	-0.432975	0.476219	0.238347	-0.298344
HFN_meta	-0.149153	-0.104438	-0.14508	-0.0994083	-0.0700833	0.179653	0.0610658	0.0716562	0.0660802	0.00127551	0.0295343	0.654807	-0.14272	0.139615	-0.0483908	-0.10731	-0.0313948	-0.106936	0.0998857	0.0355425	-0.0966113	-0.0683923	-0.0367999	-0.179637	-0.135423	-0.156652	-0.141071	-0.0663947	-0.108079	-0.146137	-0.102748	-0.0273906	-0.155162	-0.127915	-0.102895	-0.161545	-0.102775	-0.0292054	0.910585	-0.239248	-0.199403	-0.191544	-0.229606	0.0987969	-0.0333381	0.116429	-0.0328388	-0.00244207	-0.00346082
L_meta	0.192553	0.265269	0.0821798	0.246498	0.0839733	0.251884	-0.467553	0.181486	0.558509	-0.553534	0.628882	-0.0260493	-0.0474949	0.0598487	0.052246	0.0483042	0.0566575	0.036033	0.0188358	0.0433147	-0.17632	0.0521494	-0.297495	-0.0173437	0.095426	-0.0482469	0.127736	0.01725	-0.043752	-0.19823	0.13737	-0.0962627	0.15033	0.0912903	0.129877	0.0370571	0.0642683	0.12664	0.0195743	0.160282	0.0752622	0.203012	0.244337	-0.147992	0.34098	-0.499529	0.134023	0.981654	-0.572442
L.b_meta	0.273525	0.314101	0.151921	0.312273	0.130395	0.13404	-0.397831	0.159612	0.50891	-0.893984	0.838863	-0.0507421	0.0399109	0.0597829	0.0463835	-0.0446858	0.0483699	-0.0545075	0.0904361	0.0700873	-0.175516	-0.00953124	-0.205802	0.0246624	0.106254	0.0192005	0.162539	0.0588044	-0.00834873	-0.239613	0.150182	-0.0436473	0.166491	0.07428	0.169118	0.0534689	0.0703674	0.129707	0.0391925	0.262786	0.158553	0.282373	0.296837	-0.0314127	0.230996	-0.471732	0.201027	0.738611	-0.953478
MTI_meta	0.0635785	0.0854762	0.0163537	0.0939829	-0.0518489	0.0168813	-0.218916	-0.0449887	0.0210483	0.00583046	0.00337394	-0.12833	0.0510522	-0.320808	-0.125838	0.894971	-0.14196	0.879862	-0.809679	-0.518909	-0.0476658	0.0157815	-0.0490277	-0.102887	0.0870634	-0.0466711	-0.00216937	-0.0825683	0.0302341	0.00490418	0.100871	0.0339646	0.103406	0.168706	0.149662	0.0480173	0.0412871	0.123623	-0.0612532	0.115616	0.0420452	0.140596	0.146697	-0.0413478	0.0874548	-0.231825	0.060138	0.0797548	0.014943
GPC_meta	-0.0388197	-0.0470926	-0.0635012	-0.00608136	0.720615	-0.108698	0.203335	-0.313972	-0.12328	-0.0208417	-0.0415762	-0.0174867	0.458165	-0.31596	0.380047	-0.128272	0.354877	-0.0928842	0.144372	0.130721	-0.0427522	0.047764	-0.118502	0.165761	0.145729	0.208166	0.372529	0.096165	0.131355	0.00772539	0.324695	0.0509933	0.248429	0.178313	0.287874	0.390194	0.237408	0.178116	0.114143	0.0184156	-0.0494816	0.0546273	0.0377037	0.983834	-0.0167762	0.0685401	-0.210211	-0.0890833	-0.0499623
PE_meta	0.0697482	0.0702635	0.0737623	0.0512378	0.488676	0.00115115	0.101301	-0.0475487	-0.0843413	-0.0451364	-0.00395624	-0.0168019	0.373139	-0.388797	0.86435	-0.369145	0.870264	-0.333136	0.437318	0.326124	0.0405927	0.077656	-0.14418	0.297008	0.0256681	0.251286	0.360099	0.0481695	0.105358	0.0232235	0.222929	0.0169822	0.193722	0.0590363	0.20014	0.309905	0.218448	0.131212	0.0119626	0.065278	0.0280392	0.0774281	0.0959462	0.354799	0.111877	0.0831901	-0.0401311	0.0574627	-0.0726054
SKCS_meta	-0.438348	-0.47037	-0.256958	-0.462611	-0.0719445	-0.0546102	0.922783	-0.283461	-0.407794	0.462384	-0.495694	0.148535	0.230122	-0.167062	0.0835654	-0.191998	0.0682573	-0.140926	0.0888082	0.173059	0.170845	-0.0271294	0.286395	-0.0208768	-0.297324	-0.0663675	-0.114652	0.0225691	-0.105278	0.15813	-0.1641	0.0960664	-0.221129	-0.161689	-0.216313	-0.0569632	-0.0128734	-0.206557	0.0434567	-0.404754	-0.230818	-0.404275	-0.444335	0.190999	-0.191231	0.924133	-0.348784	-0.490076	0.347262
SO_meta	0.0704114	0.0894082	0.0332034	0.0892968	-0.0254311	0.0152447	-0.181093	-0.058906	0.00995069	0.0065357	-0.00203978	-0.123554	0.0972806	-0.381441	-0.0846152	0.887942	-0.103393	0.884121	-0.808251	-0.497582	-0.0369215	0.020745	-0.0452577	-0.0816651	0.0832969	-0.028667	0.0193603	-0.0755311	0.0355555	0.0141213	0.115406	0.0462215	0.114237	0.176174	0.165474	0.0703258	0.0583816	0.129271	-0.0655442	0.120384	0.0552185	0.137675	0.149252	-0.0155704	0.0860442	-0.202139	0.0459773	0.0685846	0.0132341
SPW_meta	0.0130539	0.295647	-0.204084	0.220982	0.112566	0.992482	-0.0599202	0.42994	0.165673	-0.0610146	0.11374	0.23871	0.0747589	0.0114634	0.0194041	-0.0200046	0.0204031	-0.0183901	0.0114409	-0.0786808	-0.267041	0.0693068	-0.561252	0.0385252	0.0501625	-0.0438615	0.0901612	-0.0803349	0.025305	-0.216904	0.130114	-0.40271	0.104877	0.159702	0.0659906	0.0679889	-0.0202051	0.135898	0.0732752	0.0172962	-0.19802	0.208522	0.280858	-0.118318	0.848745	-0.0622191	0.455302	0.262502	-0.0847572
ST_meta	-0.0608174	-0.0862217	-0.0292489	-0.07756	0.036496	-0.0337388	0.113351	0.0588383	0.0236594	-0.0335127	0.0355632	0.108553	-0.108599	0.386625	0.102776	-0.826295	0.126203	-0.817818	0.847456	0.523585	0.0336748	-0.0698973	0.0196541	0.0958975	-0.073855	0.0465519	0.00212987	0.067056	-0.0219153	-0.0268429	-0.135851	-0.074285	-0.117121	-0.19953	-0.178578	-0.077984	-0.0652217	-0.171096	0.0947526	-0.116181	-0.052514	-0.132094	-0.147321	0.0113732	-0.0821697	0.167253	-0.0611891	-0.0205757	-0.0330496
TGW_meta	0.849408	0.93221	0.543984	0.849134	0.257742	0.273167	-0.435986	0.411376	0.0918483	-0.284599	0.233709	-0.10762	0.25347	-0.195583	0.173234	0.0423848	0.155713	0.0433273	0.00926289	-0.151142	-0.271346	0.0726442	-0.325653	0.285238	0.253863	0.19266	0.203993	0.0270637	0.214174	-0.245004	0.305907	-0.103077	0.307216	0.193146	0.25716	0.165182	0.117256	0.162989	-0.174968	0.893572	0.563141	0.85584	0.955965	-0.0585631	0.491336	-0.440771	0.522738	0.273096	-0.297339
WA_meta	0.210863	0.220976	0.176097	0.169071	0.5047	0.0205919	0.391239	-0.174094	-0.20103	0.00459333	-0.09378	-0.0380136	0.913698	-0.643322	0.455523	0.0160591	0.406878	0.0817385	-0.0406438	-0.00958695	-0.0425272	0.0952999	-0.148981	0.320613	0.0669077	0.263561	0.319977	0.0749325	0.16962	-0.040661	0.343198	-0.0304649	0.239207	0.201377	0.260257	0.342672	0.265356	0.118216	-0.153822	0.247257	0.171091	0.219096	0.267887	0.495926	0.125756	0.257116	-0.0754352	-0.15551	-0.0442596
b_meta	-0.285285	-0.306476	-0.167549	-0.312983	-0.144767	-0.0652744	0.345547	-0.136144	-0.423479	0.949307	-0.838235	0.0692127	-0.0763898	-0.0449556	-0.041109	0.0729594	-0.0412975	0.0812213	-0.103282	-0.0645585	0.161752	0.0310885	0.166646	-0.0495464	-0.111934	-0.0469583	-0.155597	-0.0716027	-0.00871993	0.234715	-0.147852	0.0331683	-0.165086	-0.0680929	-0.175371	-0.061878	-0.0676394	-0.120388	-0.0431009	-0.271496	-0.170844	-0.278959	-0.282254	-0.0157886	-0.155756	0.417386	-0.205528	-0.55425	0.97188
SDS_meta	-0.117414	-0.179497	0.00985574	-0.189283	0.0741903	-0.0812293	0.175524	-0.0742561	0.0320847	-0.0297624	0.0392309	0.137487	-0.0286845	0.216691	0.2177	-0.591132	0.232924	-0.567459	0.558369	0.911004	0.165119	-0.138112	0.12219	0.117919	-0.114267	0.113546	0.175544	0.125556	0.0159452	0.13365	-0.108731	0.0593796	-0.035142	-0.117841	-0.0693835	0.11172	0.0731462	-0.102256	0.0760049	-0.140602	-0.0274543	-0.179572	-0.184142	0.0843973	-0.109484	0.248083	-0.156666	-0.0395139	-0.0589615
Ca_whole_meta	-0.200982	-0.275245	0.0336382	-0.339633	-0.170294	-0.211636	0.16017	-0.109366	-0.134463	0.245307	-0.228778	-0.00859361	-0.0760176	0.0220299	-0.00439208	0.00436936	-0.00630888	0.0204195	-0.0236429	0.129006	0.739754	0.0280838	0.286252	0.0538509	0.117904	0.0204072	0.0188938	-0.0534358	0.0587378	0.954155	0.00516022	0.240816	0.115806	0.181388	0.036817	0.20399	0.018949	0.13796	-0.188712	-0.186934	0.0678336	-0.321242	-0.262743	0.0237945	-0.2663	0.145478	-0.143402	-0.190269	0.227733
Fe_whole_meta	0.201065	0.251033	0.0955974	0.239774	0.489717	0.0403049	-0.0991098	-0.134681	0.0398798	-0.181864	0.141029	-0.118575	0.368637	-0.321001	0.340333	-0.0688232	0.314012	-0.0490347	0.0681001	-0.033076	-0.207125	0.216055	-0.278209	0.186299	0.268841	0.187366	0.282186	0.114513	0.221464	-0.0524623	0.710561	0.159794	0.505868	0.48267	0.522411	0.437374	0.302462	0.464522	-0.120366	0.210242	0.0459151	0.277136	0.311352	0.33216	0.292336	-0.308902	0.0803669	0.250018	-0.216526
K_whole_meta	-0.067433	-0.194676	0.0626412	-0.146693	-0.141175	-0.503242	0.140495	-0.252323	-0.036662	0.0986518	-0.0807542	-0.102105	-0.152358	-0.00245587	0.00586563	-0.03039	0.00504584	-0.02551	0.0197592	0.0940647	0.232435	-0.103922	0.606003	-0.172223	-0.149923	-0.0252319	-0.143606	0.00618771	-0.0705076	0.33737	0.0158974	0.783232	0.160536	0.0394095	0.267962	0.111255	0.114259	0.100245	0.0166247	-0.10144	0.0381736	-0.170955	-0.258748	0.0692606	-0.563552	0.0615506	-0.360383	-0.10743	0.0379976
Mg_whole_meta	0.26065	0.29776	0.129736	0.293681	0.446492	0.0659746	-0.235173	0.0270171	0.0594444	-0.234675	0.184758	-0.197712	0.270315	-0.221625	0.293729	-0.033904	0.277085	-0.0209205	0.0499767	-0.0122857	-0.0643576	0.0851294	-0.268107	0.317613	0.281668	0.201984	0.30859	0.0558166	0.206451	0.0738705	0.458962	0.0938935	0.724137	0.433753	0.539929	0.4262	0.293215	0.461756	-0.134228	0.225122	0.0633206	0.279266	0.308944	0.287201	0.244099	-0.374343	0.162241	0.2441	-0.211127
Mn_whole_meta	0.0965004	0.148224	0.0342313	0.114867	0.34828	0.0603545	-0.136047	-0.0303662	-0.0095796	-0.110129	0.0658625	-0.162029	0.244217	-0.190629	0.210971	0.0474347	0.192587	0.055321	-0.0626809	-0.159063	-0.0515585	0.126898	-0.28729	0.210292	0.457968	0.183497	0.219263	0.066427	0.18726	0.145153	0.551582	0.0377292	0.513023	0.660384	0.477719	0.396993	0.278456	0.484528	-0.15845	0.11611	-0.00556337	0.165261	0.236044	0.240251	0.250882	-0.327852	0.138473	0.12163	-0.0969527
P_whole_meta	0.105748	0.146517	-0.00395885	0.185786	0.461541	-0.0464443	-0.0903214	-0.11576	0.0584213	-0.181814	0.147893	-0.0745478	0.248502	-0.223267	0.283536	-0.059719	0.263991	-0.0393744	0.0548969	-0.00648001	-0.0920528	0.0309636	-0.0991307	0.118844	0.192882	0.230586	0.229599	-0.0237323	0.136878	0.0664473	0.460897	0.335163	0.583905	0.413044	0.681469	0.461698	0.368794	0.463262	-0.00732488	0.0884295	-0.0471576	0.174924	0.144432	0.385381	0.050076	-0.311118	0.015969	0.127344	-0.175853
S_whole_meta	0.0637609	0.0796681	0.0677084	0.0554881	0.557979	-0.00803025	0.052936	-0.160184	-0.0992333	-0.0233599	-0.0324752	-0.0879579	0.384376	-0.30201	0.398771	-0.0315942	0.381455	0.0042894	0.0334336	0.149655	0.0603729	0.112574	-0.155108	0.3324	0.257768	0.33877	0.479479	0.118849	0.180851	0.244748	0.476613	0.154845	0.490272	0.409992	0.506013	0.856788	0.435914	0.384907	-0.170436	0.0999476	0.0873489	0.0933357	0.131883	0.40222	0.0919775	-0.0895469	-0.0309454	0.0369844	-0.0207983
Se_whole_meta	0.0489206	0.0697872	0.0334012	0.072205	0.354572	-0.00641841	-0.0402534	-0.136697	-0.0354285	-0.0337362	0.00713157	-0.00927872	0.237771	-0.198484	0.300655	-0.0282511	0.297435	-0.00350654	0.0356713	0.0919315	-0.112378	0.108223	-0.151346	0.191232	0.123208	0.163163	0.236575	0.227726	0.0924192	0.0187001	0.385017	0.190228	0.393241	0.386716	0.464066	0.480515	0.908475	0.315614	-0.17805	0.0900796	0.048392	0.11276	0.104728	0.165951	0.0238296	0.0134497	-0.0574568	0.044847	-0.0184963
Zn_whole_meta	-0.04549	-0.0515814	-0.045369	-0.0267659	0.319335	-0.116547	-0.0649816	-0.191916	0.00707158	-0.0505893	0.0341031	-0.0446752	0.134506	-0.182817	0.176992	0.0111069	0.159792	0.0198563	0.00752249	-0.0723377	0.0186197	0.0955977	-0.0314726	0.0559168	0.2748	0.108353	0.128082	0.0422249	0.263025	0.194973	0.434574	0.260152	0.43629	0.454566	0.445997	0.364209	0.27036	0.640705	-0.0130498	-0.00374047	-0.0678648	0.0409797	0.0433929	0.351407	0.0367504	-0.255511	-0.0896639	0.0781483	-0.0308468
Ca_white_meta	-0.144731	-0.264147	0.120418	-0.330821	-0.232674	-0.269784	0.178767	-0.135135	-0.0459201	0.176822	-0.140197	0.0345798	-0.0696037	0.0310443	0.0177099	-0.079842	0.0183346	-0.0591094	0.0450182	0.17269	0.913764	0.0438166	0.486479	0.0979798	0.0717194	0.0801916	0.118246	-0.0763673	0.0545929	0.734733	-0.180691	0.144946	-0.109164	-0.0573471	-0.17582	0.0368422	-0.0600188	-0.0989897	-0.10552	-0.208976	0.144943	-0.416965	-0.332656	-0.0035336	-0.375964	0.235587	-0.258106	-0.227616	0.204711
Fe_white_meta	0.015329	0.0354129	-0.0066294	0.0339081	0.124605	0.0819556	0.0261974	-0.0581962	-0.00214654	-0.0457683	0.0280855	0.139937	0.109242	-0.107959	0.0845284	-0.091712	0.0849706	-0.0847081	0.0425039	-0.002273	0.00371218	0.687326	-0.0769427	0.163999	0.143403	0.1328	0.0881845	0.160134	0.230337	0.0357921	0.205015	0.0274038	0.0759361	0.0546548	0.100874	0.117094	0.156316	0.185727	-0.0658241	0.0212081	-0.00644019	0.0464099	0.0707649	0.00143186	0.162993	-0.0496582	0.0320088	0.0868549	-0.0709281
K_white_meta	-0.13642	-0.300256	0.0657866	-0.264683	-0.350908	-0.546189	0.320782	-0.26788	-0.099796	0.202649	-0.180396	0.0673055	-0.195163	0.0940874	-0.155725	-0.0682118	-0.152562	-0.0641422	0.0166816	0.116292	0.46883	-0.0808134	0.912379	-0.0190213	-0.166811	0.0618443	-0.138378	-0.0706721	-0.00445893	0.27558	-0.308581	0.516261	-0.255281	-0.236153	-0.169785	-0.165518	-0.125994	-0.201214	-0.0122135	-0.156114	0.0921849	-0.30117	-0.35749	-0.0353918	-0.670617	0.320932	-0.436544	-0.325241	0.163271
Mg_white_meta	0.164535	0.144742	0.137118	0.141107	0.323602	-0.0892977	0.152388	-0.0825176	-0.221782	0.0166477	-0.114614	0.0647296	0.404357	-0.29829	0.276836	-0.102688	0.262029	-0.064612	0.0564251	0.0882629	0.134589	0.173946	0.0591781	0.805575	0.289855	0.616278	0.4422	0.125551	0.438998	0.0540549	0.229227	-0.0684137	0.242076	0.211272	0.136776	0.295845	0.207208	0.102172	-0.193674	0.179944	0.151048	0.143847	0.183532	0.323464	0.00470688	0.0971954	-0.0232154	-0.176296	0.0381011
Mn_white_meta	0.186556	0.183397	0.169872	0.138281	0.242938	-0.0237285	-0.107325	0.0590385	-0.113543	-0.0437662	-0.0287692	0.0268304	0.194683	-0.106261	0.117042	-0.0304459	0.103643	-0.0218573	0.0468924	-0.0840254	0.112919	0.130132	-0.084645	0.275232	0.734366	0.300784	0.280718	0.182512	0.318933	0.195234	0.272548	-0.00896945	0.199051	0.430079	0.210267	0.285299	0.159141	0.251594	-0.216672	0.176716	0.160512	0.118809	0.189236	0.201826	0.0428001	-0.218224	0.0834539	-0.0671832	-0.0593803
P_white_meta	0.078862	0.0577664	0.0912838	0.0591298	0.325041	-0.166071	0.150605	-0.145119	-0.190162	0.0646898	-0.134342	0.0708329	0.349471	-0.296289	0.279065	-0.0847355	0.264201	-0.0420333	0.0356702	0.122009	0.167645	0.165708	0.210253	0.671051	0.291677	0.826455	0.568226	0.0927324	0.483524	0.0533524	0.166457	0.0854213	0.0946465	0.138095	0.228665	0.319121	0.188386	0.0847176	-0.167011	0.0850387	0.0969848	0.0509451	0.0702193	0.32765	-0.0851722	0.0863996	-0.132129	-0.192914	0.0600148
S_white_meta	0.08398	0.0935308	0.075271	0.0801522	0.528311	0.00975598	0.0723804	-0.176359	0.00639206	-0.0641606	0.0439301	0.00324485	0.444152	-0.329993	0.398476	-0.0793643	0.377215	-0.0378712	0.0632255	0.184824	0.18269	0.133934	-0.070927	0.483003	0.319828	0.574014	0.83479	0.0928782	0.355859	0.0583813	0.320344	-0.029892	0.271528	0.245558	0.295016	0.54637	0.303096	0.191114	-0.0973549	0.0835852	0.0894763	0.0562494	0.12277	0.502435	0.116741	0.00625425	-0.0562363	0.00598838	-0.0559789
Se_white_meta	0.0274177	-0.022922	0.0870609	-0.0297988	0.0388129	-0.114188	0.0362562	-0.0816317	-0.178229	0.00219417	-0.0806863	0.0362992	-0.0158994	0.0209799	0.00530958	-0.0384449	0.0146992	-0.0266946	0.0100009	0.154277	-0.0241981	0.0975734	0.0242038	0.14003	0.226645	0.0595027	0.0434037	0.798263	0.103569	-0.00558077	0.0429577	0.0582125	0.031039	0.0612012	-0.0473558	0.0884963	0.191779	-0.0100702	-0.122146	0.0510402	0.129791	-0.0257544	-0.00566708	0.0659522	-0.0924532	0.0242347	-0.0861951	0.0264003	-0.0501653
Zn_white_meta	0.106161	0.0904868	0.0825172	0.0910459	0.177438	-0.0762849	-0.00549087	-0.0196238	-0.271291	0.0922261	-0.188047	0.0677025	0.174342	-0.194014	0.0996356	0.0593311	0.0932545	0.0692466	-0.051565	-0.00904329	0.172613	0.200811	0.0781141	0.473007	0.306706	0.476122	0.292578	0.0849893	0.822167	0.120027	0.228137	-0.00789742	0.137441	0.163687	0.120563	0.149183	0.0947888	0.270165	-0.132643	0.146852	0.0878594	0.126983	0.138262	0.202899	0.0305963	-0.0600985	0.0651576	-0.189107	0.0558846
[truncated: 65 more columns]

## Sheet: Supp table 3
																							Founder SNP alleles								Founder haplotype effects
Trait	Analysis	Method	Marker	Concensus_QTL	Chromosome	cM	Physical_start_Mb	Physical_finish_Mb	Left_flank_marker	Left_flank_cM	Left_flank_Mb	Right_flank_marker	Right_flank_cM	Right_flank_Mb	Sum_Sq	Mean_Sq	F_value	Pr(>F)	%_SS_explained	p_value	FDR-P	SNP_effect	Alch	Bro	Cla	Her	Ria	Ro	Sio	Xi	Alch	Bro	Cla	Her	Ria	Ro	Sio	Xi
Fe_white	meta	Haplotype	BS00078982_51	1	1A	41.5137			wsnp_Ex_c64327_63176640	40.5087		loc42	42		3.39951	0.485644	4.09424	0.00030757	11.9088	0.00030757	0.219925	NA									1e-16	-0.00972266	-0.469347	0.900599	-0.0884004	-0.077054	0.0349111	0.0220662
P_whole	meta	Haplotype	Excalibur_c3941_537	2	1A	41.5137			IAAV3168	41.0112		loc43	43		234774	33539.2	4.09175	0.000301125	11.3821	0.000301125	0.300709	NA									1e-16	50.8819	213.66	38.921	75.6547	142.192	35.1814	78.4939
Grp8_PC1	PCs	SNP	Ex_c21450_396	3	1A	66.5388	114.061	224.827	BS00087437_51	70.0926	113.86	Kukri_c16745_75	85.7101	498.142	46.2856	46.2856	14.928	0.00015291	6.21493	0.000249872	0.47936	-1.72838	0	0	0	0	0	0	2	0
Grp7_PC3	PCs	Haplotype	BS00087437_51	4	1A	70.0926			Ex_c21450_396	66.5388		loc77	77		18.789	2.68414	4.42753	0.000131241	12.9681	0.000131241	0.167595	NA									1e-16	-0.588119	0.982966	-3.19333	-1.99908	-1.06716	-0.804708	-1.36575
S_white	Yr1	SNP	wsnp_Ku_rep_c71909_71634013	5	1A	73.1128	308.813	308.814	BobWhite_c4646_119	57.08	49.1535	Kukri_c16745_75	85.7101	498.142	858.102	858.102	14.253	0.000204079	5.1639	0.000302942	0.30604	4.09485	0	2	0	0	0	0	2	2
SKCS	Yr2	SNP	IAAV7203	5	1A	91.017	462.434	462.436	Kukri_rep_c101022_1595	70.5951	121.741	Ex_c8514_1342	105.212	471.7	912.104	912.104	14.6376	0.000170566	5.95126	0.000527789	0.564873	4.41252	0	2	0	0	0	0	2	0
b	meta	SNP	tplb0041a22_935	5	1A	96.0993	462.002	462.002	RAC875_c105730_397	75.6254	380.965	BS00016654_51	89.5094	463.288	5.74899	5.74899	16.1388	8.01664e-05	5.26197	0.000123332	0.331761	0.332993	0	2	0	0	0	0	2	2
b	Yr2	SNP	tplb0041a22_935	5	1A	96.0993	462.002	462.002	RAC875_c105730_397	75.6254	380.965	BS00016654_51	89.5094	463.288	5.09175	5.09175	16.8832	5.67043e-05	5.59856	0.000137949	0.397608	0.324607	0	2	0	0	0	0	2	2
GW	meta	SNP	tplb0041a22_935	5	1A	96.0993	462.002	462.002	RAC875_c105730_397	75.6254	380.965	wsnp_Ra_c37745_45806931	110.76	485.343	0.215124	0.215124	15.7172	9.8826e-05	4.33177	0.000165012	0.450567	-0.0624665	0	2	0	0	0	0	2	2
GW	Yr1	SNP	tplb0041a22_935	5	1A	96.0993	462.002	462.002	RAC875_c105730_397	75.6254	380.965	wsnp_Ra_c37745_45806931	110.76	485.343	0.252217	0.252217	14.773	0.000158536	3.84231	0.000158536	0.566953	-0.0700373	0	2	0	0	0	0	2	2
GW	Yr2	SNP	tplb0041a22_935	5	1A	96.0993	462.002	462.002	RAC875_c105730_397	75.6254	380.965	wsnp_Ra_c37745_45806931	110.76	485.343	0.252055	0.252055	20.8347	8.4777e-06	6.29477	9.1533e-05	0.304727	-0.0717536	0	2	0	0	0	0	2	2
L.b	Yr2	SNP	tplb0041a22_935	5	1A	96.0993	462.002	462.002	RAC875_c105730_397	75.6254	380.965	BS00016654_51	89.5094	463.288	6.78606	6.78606	21.4596	6.27249e-06	7.3801	2.06021e-05	0.0748784	-0.373268	0	2	0	0	0	0	2	2
SKCS	Yr1	SNP	tplb0041a22_935	5	1A	96.0993	462.002	462.002	RAC875_c105730_397	75.6254	380.965	IAAV7203	91.017	462.436	811.242	811.242	16.3358	7.44453e-05	5.12131	0.000125066	0.409754	4.10263	0	2	0	0	0	0	2	2
SKCS	meta	SNP	tplb0041a22_935	5	1A	96.0993	462.002	462.002	RAC875_c105730_397	75.6254	380.965	BS00016654_51	89.5094	463.288	684.214	684.214	15.2239	0.000126002	5.16238	0.000361575	0.388728	3.40452	0	2	0	0	0	0	2	2
TGW	Yr2	SNP	tplb0041a22_935	5	1A	96.0993	462.002	462.002	RAC875_c105730_397	75.6254	380.965	wsnp_Ra_c37745_45806931	110.76	485.343	248.001	248.001	14.4732	0.000185306	5.50303	0.000327014	0.58387	-2.12093	0	2	0	0	0	0	2	2
Grp3_PC1	PCs	SNP	tplb0041a22_935	5	1A	96.0993	462.002	462.002	RAC875_c105730_397	75.6254	380.965	BS00016654_51	89.5094	463.288	70.1034	70.1034	18.2271	2.96319e-05	6.60318	0.000133974	0.22973	1.20787	0	2	0	0	0	0	2	2
BWAP	meta	SNP	BS00094925_51	6	1A	102.181	482.966	483.034	IAAV7203	91.017	462.434	RAC875_c29540_413	135.946	504.247	318.422	318.422	13.641	0.000277556	4.28552	0.000416623	0.632989	-2.42289	2	0	2	2	0	2	2	0
SDS	Yr1	SNP	wsnp_Ex_c5216_9235964	6	1A	108.232	481.692	481.692	BobWhite_c38865_319	95.0892	465.283	BS00092585_51	88.2538	494.45	282.06	282.06	15.226	0.00012809	4.94612	0.00012809	0.368538	2.59599	0	2	0	0	2	0	0	0
MTI	Yr2	Haplotype	loc136	7	1A	136			BobWhite_rep_c63819_182	90.5145		IACX7716	146.555		6014.43	859.204	5.86857	3.31986e-06	11.958	3.31986e-06	0.00243526	NA									1e-16	-29.4413	-15.3525	-25.9039	-31.4557	-21.4909	-28.0407	-9.85751
SDS	meta	Haplotype	loc136	7	1A	136			loc112	112		loc155	155		252.109	36.0155	7.44717	5.37156e-08	14.7561	7.26414e-06	0.00392587	NA									1e-16	5.97336	6.10446	5.92829	6.84959	3.0197	5.09172	2.08396
SO	Yr2	Haplotype	loc136	7	1A	136			BS00073585_51	90.0119		BobWhite_c14587_51	145.545		4133.64	590.52	6.34808	1.02636e-06	11.579	6.55689e-06	0.00641918	NA									1e-16	-23.0771	-12.8297	-20.234	-26.7575	-17.5679	-23.4716	-8.75795
ST	Yr2	Haplotype	loc136	7	1A	136			BobWhite_rep_c63819_182	90.5145		loc145	145		43.542	6.22029	9.15162	1.08634e-09	15.6488	5.84211e-06	0.00430318	NA									1e-16	1.93197	1.51106	1.99134	2.85522	1.9721	2.45405	1.19498
BWAP	Yr1	SNP	Excalibur_c3475_903	7	1A	136.956	506.284	506.856	BS00065325_51	112.775	503.376	Excalibur_c5033_587	145.545	520.339	199.788	199.788	15.1279	0.000134278	5.29425	0.000218558	0.350728	-2.65178	2	2	2	2	0	2	2	2
Grp7_PC3	PCs	SNP	Excalibur_c65437_104	7	1A	136.956	506.547	506.547	BS00067742_51	143.52	505.879	wsnp_Ku_c23012_32893918	145.545	516.786	26.8744	26.8744	25.4009	9.96566e-07	9.19606	5.67067e-06	0.0178605	0.980424	2	2	2	2	0	2	2	2
Grp4_PC1	PCs	Haplotype	IAAV6234	7	1A	138.982			BS00087437_51	70.0926		loc145	145		57.2256	8.17508	6.59649	5.82015e-07	9.76775	6.85187e-06	0.00775897	NA									1e-16	3.02376	2.41622	2.31697	3.54086	1.95682	3.21524	1.47517
SDS	Yr2	SNP	IAAV6234	7	1A	138.982	513.893	513.893	BS00065325_51	112.775	503.376	wsnp_Ku_c33917_43336069	150.125	532.922	126.268	126.268	14.3691	0.000196321	5.11939	0.000196321	0.416306	2.08867	0	0	0	0	2	0	0	0
MTI	meta	SNP	wsnp_BM140362A_Ta_2_2	7	1A	139.992	507.08	507.08	RAC875_c100147_55	126.127	507.079	wsnp_Ku_c23012_32893918	145.545	516.786	6961.82	6961.82	32.493	3.71452e-08	7.39997	2.45871e-07	0.000893619	13.3094	2	2	2	2	0	2	0	2
MTI	Yr2	SNP	wsnp_BM140362A_Ta_2_2	7	1A	139.992	507.08	507.08	RAC875_c100147_55	126.127	507.079	wsnp_Ku_c23012_32893918	145.545	516.786	8140.01	8140.01	25.6784	8.64899e-07	8.21277	1.77115e-06	0.00643726	14.6058	2	2	2	2	0	2	0	2
SDS	meta	SNP	wsnp_BM140362A_Ta_2_2	7	1A	139.992	507.08	507.08	BS00065325_51	112.775	503.376	wsnp_Ku_c33917_43336069	150.125	532.922	214.129	214.129	18.9749	2.00597e-05	6.27446	2.00597e-05	0.0613013	-2.3384	2	2	2	2	0	2	0	2
SO	meta	SNP	wsnp_BM140362A_Ta_2_2	7	1A	139.992	507.08	507.08	RAC875_c100147_55	126.127	507.079	wsnp_Ku_c23012_32893918	145.545	516.786	5108.14	5108.14	31.4401	5.9459e-08	7.51347	1.80292e-07	0.000655271	11.4006	2	2	2	2	0	2	0	2
SO	Yr2	SNP	wsnp_BM140362A_Ta_2_2	7	1A	139.992	507.08	507.08	BS00065325_51	112.775	503.376	wsnp_Ku_c23012_32893918	145.545	516.786	5414.52	5414.52	23.4831	2.40471e-06	7.6891	4.67876e-06	0.017005	11.9122	2	2	2	2	0	2	0	2
ST	meta	SNP	wsnp_BM140362A_Ta_2_2	7	1A	139.992	507.08	507.08	RAC875_c100147_55	126.127	507.079	wsnp_Ku_c23012_32893918	145.545	516.786	56.0764	56.0764	42.1533	5.25204e-10	9.40428	3.16299e-09	1.14959e-05	-1.1945	2	2	2	2	0	2	0	2
ST	Yr2	SNP	wsnp_BM140362A_Ta_2_2	7	1A	139.992	507.08	507.08	RAC875_c100147_55	126.127	507.079	wsnp_Ku_c23012_32893918	145.545	516.786	58.8238	58.8238	30.3868	9.99808e-08	10.7971	9.99808e-08	0.00036338	-1.24162	2	2	2	2	0	2	0	2
Grp4_PC1	PCs	SNP	wsnp_BM140362A_Ta_2_2	7	1A	139.992	507.08	507.08	RAC875_c100147_55	126.127	507.079	wsnp_Ku_c23012_32893918	145.545	516.786	111.767	111.767	45.5666	1.45662e-10	9.79556	8.70086e-09	3.16233e-05	-1.7327	2	2	2	2	0	2	0	2
ST	meta	Haplotype	BS00067742_51	7	1A	143.52			loc112	112		loc145	145		25.5345	3.64778	6.49106	6.91253e-07	8.43873	1.76911e-05	0.0208001	NA									1e-16	1.80363	1.58681	1.30032	2.36452	1.35371	2.12991	1.36945
SDS	Yr2	Haplotype	BS00088136_51	7	1A	145.042			loc121	121		loc148	148		164.574	23.5106	5.33317	1.30184e-05	13.3717	9.23134e-05	0.0877981	NA									1e-16	4.82658	6.80011	4.45352	5.84544	3.33678	3.80776	1.44601
ST	Yr1	SNP	GluA2._1vs0	7	1A	145.545	NA	NA	Kukri_c29039_315	125.624	505.672	BS00088136_51	145.042	516.566	40.698	40.698	24.1926	1.74647e-06	4.71656	3.83857e-06	0.0279026	1.01203	0	0	2	0	2	0	2	0
DT	meta	SNP	BS00087588_51	7	1A	151.135	532.254	532.254	BS00067742_51	143.52	505.879	wsnp_Ku_c33917_43336069	150.125	532.922	2.92944	2.92944	15.2133	0.000126665	5.27543	0.000126665	0.460365	-0.261464	2	2	2	0	0	2	2	2
PE	meta	SNP	BS00087588_51	7	1A	151.135	532.254	532.254	BS00067742_51	143.52	505.879	wsnp_Ku_c33917_43336069	150.125	532.922	6.69485	6.69485	17.5938	3.94116e-05	5.4829	0.000151136	0.549302	-0.394845	2	2	2	0	0	2	2	2
Mg_white	Yr1	SNP	BS00106641_51	8	1A	208.933	576.897	577.079	Excalibur_c66_147	178.516	572.351	BS00035273_51	220.837	587.361	546.669	546.669	15.1477	0.0001307	5.48757	0.000206817	0.204678	3.29774	0	0	0	0	2	2	0	2
S_white	Yr2	SNP	wsnp_Ex_c9343_15514531	9	1A	210.44	577.841	577.841	BS00022824_51	209.435	577.474	BS00011521_51	211.953	579.831	38489.6	38489.6	16.3194	7.47053e-05	6.3339	7.47053e-05	0.271517	-31.2605	0	0	0	2	0	0	0	2
Fe_white	Yr1	Haplotype	Kukri_c47559_289	10	1A	215.76			loc43	43		Jagger_c5878_119	0		52.7499	7.5357	5.36839	1.18876e-05	15.8174	1.18876e-05	0.0155564	NA									1e-16	0.113341	-9.86422	-3.73696	-3.76902	-2.20572	-3.43691	-3.71662
Grp8_PC9	PCs	Haplotype	loc223	10	1A	223			Excalibur_c41592_100	221.34		loc228	228		12.6418	1.80597	7.62201	6.36003e-08	14.4738	0.000111412	0.218596	NA									1e-16	-3.39633	-5.80811	-3.29963	-3.23152	-2.75617	-3.43038	-3.34011
Fe_white	Yr1	SNP	IAAV6100	11	1A	218.272	582.865	582.868	Kukri_c65610_551	212.455	580.497	tplb0059i08_441	225.37	593.549	33.7067	33.7067	17.3979	4.4994e-05	6.0012	0.000128837	0.387909	-1.39646	2	2	2	2	2	0	2	2
Grp8_PC4	PCs	Haplotype	BS00026180_51	12	1B	2.01007			BS00067741_51	238.227		BobWhite_c4303_524	10.4169		11.9442	1.70631	5.06762	3.26072e-05	8.04248	0.000184737	0.138438	NA									1e-16	-41.6422	0.0955629	-0.520561	40.7047	0.842367	0.0771395	-0.747535
Grp4_PC3	PCs	Haplotype	BS00026180_51	12	1B	2.01007			BS00067741_51	238.227		loc17	17		13.519	1.93128	5.41293	1.03252e-05	15.5998	1.03252e-05	0.0442217	NA									1e-16	-533.828	-1.0711	-0.26619	534.835	-0.456534	-0.012805	0.0914557
SDS	Yr1	Haplotype	loc12	12	1B	12			BS00067741_51	238.227		BS00106495_51	18.7021		513.368	73.3384	6.23574	1.20114e-06	17.2769	1.20114e-06	0.00370195	NA									1e-16	91.7897	4.07045	3.83481	-6.32195	5.85365	0.788554	1.6658
SDS	meta	Haplotype	loc16	12	1B	16			Ra_c78638_309	1.00503		BS00106495_51	18.7021		265.125	37.8751	7.83169	2.02383e-08	15.518	2.23819e-07	0.000327982	NA									1e-16	-274.241	3.74917	1.83537	256.879	2.70364	-0.0535098	-0.577187
SDS	Yr2	Haplotype	loc17	12	1B	17			loc11	11		loc25	25		184.512	26.3589	5.97929	2.46632e-06	14.9917	2.46632e-06	0.0241144	NA									1e-16	-199.037	3.51467	1.08779	166.411	2.04826	0.110011	-0.665883
Fe_white	Yr2	Haplotype	BS00022429_51	12	1B	23.7273			RAC875_c8222_773	23.2248		loc24	24		3.47404	0.496291	4.83233	5.0258e-05	9.36748	5.0258e-05	0.318158	NA									1e-16	-5088.67	0.0174309	-0.0195727	9886.32	0.0384112	-0.00384316	-0.0274817
Grp4_PC4	PCs	Haplotype	loc39	12	1B	39			loc38	38		BS00022902_51	39.963		5.61602	0.802289	4.94294	3.48868e-05	14.4409	3.48868e-05	0.0349676	NA									1e-16	-129.208	-0.1389	-0.0733244	150.142	-0.186792	-0.20833	-0.246473
Grp3_PC7	PCs	Haplotype	BS00011205_51	12	1B	53.0095			BS00022916_51	52.507		loc54	54		0.0122874	0.00175534	8.11166	1.0926e-08	19.2933	1.30265e-07	0.000591194	NA									1e-16	0.530375	0.000966481	0.00308116	-1.44364	0.000414316	-8.05798e-05	-0.0072469
SDS	meta	SNP	Excalibur_c43567_633	13	1B	13.9866	7.99517	7.99527	Ra_c78638_309	1.00503	5.99056	BS00022429_51	23.7273	8.5598	269.821	269.821	23.91	1.91037e-06	7.90635	4.34866e-06	0.0158052	2.2473	0	2	2	2	2	2	0	2
SDS	Yr1	SNP	Excalibur_c43567_633	13	1B	13.9866	7.99517	7.99527	Ra_c78638_309	1.00503	5.99056	BS00022429_51	23.7273	8.5598	477.014	477.014	25.7499	8.48032e-07	8.36477	4.73963e-06	0.0172262	3.0755	0	2	2	2	2	2	0	2
SDS	Yr2	SNP	Excalibur_c43567_633	13	1B	13.9866	7.99517	7.99527	Ra_c78638_309	1.00503	5.99056	BS00022429_51	23.7273	8.5598	146.064	146.064	16.622	6.47256e-05	5.92203	0.000105026	0.234959	1.71178	0	2	2	2	2	2	0	2
Grp4_PC3	PCs	SNP	Excalibur_c43567_633	13	1B	13.9866	7.99517	7.99527	Excalibur_c21898_1423	1.50755	1.42116	BS00022429_51	23.7273	8.5598	11.8674	11.8674	19.2357	1.83459e-05	6.71376	7.18417e-05	0.236188	-0.489727	0	2	2	2	2	2	0	2
Grp8_PC10	PCs	SNP	TA003422_0757	14	1B	30.3167	15.7453	15.8787	GENE_4832_103	24.7374	10.2054	GENE_3653_580	58.0552	47.6362	10.1457	10.1457	15.6246	0.000108326	7.48936	0.000108326	0.493708	-0.463539	0	0	0	2	0	0	2	2
Se_white	Yr1	Haplotype	wsnp_Ra_c8506_14401408	15	1B	85.5264			RAC875_rep_c109416_191	59.0602		loc90	90		3.24234e-06	4.63192e-07	4.51025	0.000101001	12.4019	0.000101001	0.131019	NA									1e-16	-0.00366873	-0.000175298	-0.000270037	0.00327397	-0.000123517	-9.82075e-05	-0.000423531
Grp8_PC14	PCs	Haplotype	loc100	15	1B	100			Excalibur_c30762_713	91.572		Excalibur_c32726_279	104.435		5.32353	0.760504	4.38096	0.000159313	14.0888	0.000159313	0.182734	NA									1e-16	37.5628	-0.0390902	-0.184868	-35.7892	0.269845	-0.025339	-0.246961
GL	meta	Haplotype	BS00066443_51	15	1B	104.937			loc64	64		loc281	281		1.53731	0.219615	5.49412	7.66516e-06	14.7093	7.66516e-06	0.0148277	NA									1e-16	-37.8996	-0.280247	-0.21384	-8.02479	-0.168933	-0.183234	-0.218166
GL	Yr1	Haplotype	BS00066443_51	15	1B	104.937			loc62	62		loc281	281		1.51368	0.21624	5.14064	1.95974e-05	14.0573	1.95974e-05	0.0307201	NA									1e-16	-37.3759	-0.274307	-0.201608	-10.0681	-0.15978	-0.158406	-0.210606
ER	Yr2	SNP	RAC875_c10659_1539	16	1B	88.5415	94.8282	94.8283	BS00022916_51	52.507	87.7332	IACX5921	187.624	544.132	13.6752	13.6752	23.071	2.94188e-06	7.64068	3.34934e-05	0.0343983	0.754205	2	2	2	2	2	2	2	0
Grp1_PC9	PCs	Haplotype	wsnp_Ku_c19618_29134473	17	1B	153.251			loc122	122		BS00022920_51	154.758		2.4877	0.355386	4.35902	0.000158229	12.956	0.000158229	0.0541601	NA									1e-16	-0.572653	0.297265	-0.222564	-0.22107	-0.0862255	-0.0312377	-0.22381
Grp1_PC7	PCs	SNP	wsnp_Ku_c19618_29134473	18	1B	153.251	482.713	482.713	IAAV8763	144.693	462.796	BS00010130_51	173.445	530.96	4.91242	4.91242	15.9134	9.17052e-05	6.02966	9.17052e-05	0.596574	0.310515	2	0	0	0	0	0	2	2
MTI	Yr1	Haplotype	IACX5921	19	1B	187.624			Tdurum_contig50667_306	28.7937		CAP8_rep_c7343_88	201.725		5494.9	784.986	6.02445	2.27189e-06	10.0742	1.69256e-05	0.0232432	NA									1e-16	2.28081	-0.163805	-15.4298	-7.39544	-7.92117	-9.8048	-20.8542
MTI	meta	Haplotype	loc188	19	1B	188			loc178	178		loc204	204		5767.99	823.999	6.3444	8.66364e-07	12.1223	8.66364e-07	0.00115479	NA									1e-16	-6.24442	-2.70135	-16.7918	-11.7543	-11.7519	-8.58684	-22.6247
SO	meta	Haplotype	loc188	19	1B	188			loc177	177		BobWhite_c11044_322	204.494		4230.81	604.401	6.42146	7.09434e-07	12.2929	7.09434e-07	0.000739816	NA									1e-16	-6.08018	-2.17433	-14.4689	-10.2433	-10.2268	-7.9863	-19.2613
Grp8_PC17	PCs	Haplotype	wsnp_Ex_c18462_27305612	19	1B	188.629			IACX5921	187.624		wsnp_Ku_c13043_20902807	203.484		0.814845	0.116406	4.59582	9.20032e-05	14.6784	9.20032e-05	0.0480525	NA									1e-16	0.234393	0.141713	0.205728	0.176124	0.138787	0.254968	0.303577
MTI	Yr1	SNP	wsnp_Ex_rep_c66389_64589189	19	1B	196.68	561.703	561.703	BobWhite_c33069_114	188.127	548.674	Excalibur_c50079_420	202.73	561.71	7509.36	7509.36	34.4541	1.67448e-08	7.11008	2.82622e-07	0.00205438	12.6094	2	2	2	0	0	0	0	0
MTI	meta	SNP	wsnp_Ex_rep_c66389_64589189	19	1B	196.68	561.703	561.703	wsnp_CAP8_rep_c4452_2170021	183.599	542.432	RAC875_rep_c106876_446	224.612	573.572	4336.54	4336.54	20.24	1.09284e-05	4.60946	1.94946e-05	0.0550813	9.43913	2	2	2	0	0	0	0	0
SO	Yr1	SNP	wsnp_Ex_rep_c66389_64589189	19	1B	196.68	561.703	561.703	BobWhite_c33069_114	188.127	548.674	Excalibur_c50079_420	202.73	561.71	5616.27	5616.27	35.2703	1.16162e-08	7.66999	7.37794e-08	0.000536302	10.9048	2	2	2	0	0	0	0	0
ST	Yr1	SNP	wsnp_Ex_rep_c66389_64589189	19	1B	196.68	561.703	561.703	BobWhite_c33069_114	188.127	548.674	Excalibur_c50079_420	202.73	561.71	64.5101	64.5101	38.3475	3.02755e-09	7.47619	4.07573e-08	0.000249428	-1.16871	2	2	2	0	0	0	0	0
Grp4_PC1	PCs	SNP	wsnp_Ex_rep_c66389_64589189	19	1B	196.68	561.703	561.703	BS00048610_51	186.112	543.086	RAC875_rep_c106876_446	224.612	573.572	60.4465	60.4465	24.6436	1.43887e-06	5.29771	6.75663e-06	0.0190909	-1.16018	2	2	2	0	0	0	0	0
Grp7_PC6	PCs	SNP	wsnp_Ex_rep_c66389_64589189	19	1B	196.68	561.703	561.703	wsnp_CAP8_rep_c4452_2170021	183.599	542.432	Kukri_c7770_176	210.555	566.604	7.33116	7.33116	18.7982	2.23689e-05	8.07488	2.23689e-05	0.1626	0.394325	2	2	2	0	0	0	0	0
SO	meta	SNP	BS00067646_51	19	1B	197.182	548.976	548.976	BS00048610_51	186.112	543.086	RAC875_rep_c106876_446	224.612	573.572	3288.23	3288.23	20.2387	1.09136e-05	4.8366	1.09136e-05	0.0212784	-8.60123	0	2	0	2	2	2	2	2
ST	meta	SNP	BS00067646_51	19	1B	197.182	548.976	548.976	BobWhite_c33069_114	188.127	548.674	Excalibur_c50079_420	202.73	561.71	34.3724	34.3724	25.8381	7.75758e-07	5.76442	7.75758e-07	0.00202604	0.879396	0	2	0	2	2	2	2	2
Grp4_PC1	PCs	Haplotype	Excalibur_c60931_1260	19	1B	199.197			loc178	178		BobWhite_c11044_322	204.494		85.6062	12.2295	9.86798	1.96777e-10	14.612	1.09171e-07	7.13332e-05	NA									1e-16	0.802599	0.36868	1.89656	1.76694	1.4146	1.22801	2.97818
ST	Yr1	Haplotype	Excalibur_c60931_1260	19	1B	199.197			Tdurum_contig20299_142	179.548		BobWhite_c11044_322	204.494		46.8552	6.6936	5.92355	2.81012e-06	10.5483	2.81012e-06	0.00265623	NA									1e-16	0.218988	-0.236205	1.17165	0.64008	0.781359	1.01036	1.97486
ST	meta	Haplotype	Excalibur_c60931_1260	19	1B	199.197			loc177	177		BobWhite_c11044_322	204.494		42.5152	6.0736	10.8077	1.70931e-11	14.0506	3.25451e-08	3.23552e-05	NA									1e-16	0.43274	-0.206601	1.08865	0.918643	0.725296	0.694304	1.85269
SO	Yr1	Haplotype	RAC875_c36737_316	19	1B	199.197			loc178	178		loc204	204		3857.88	551.126	5.33042	1.29777e-05	10.2455	1.29777e-05	0.0135489	NA									1e-16	-1.17941	-2.86158	-11.8757	-11.7729	-6.72556	-11.424	-18.9101
ST	Yr2	Haplotype	BS00076405_51	19	1B	199.7			wsnp_Ex_rep_c66389_64588992	198.695		wsnp_Ku_c13043_20902807	203.484		26.1621	3.73744	5.49872	9.33853e-06	9.4025	0.000206961	0.341181	NA									1e-16	0.40356	-0.256668	0.619155	0.858723	0.331837	0.482311	1.68351
MTI	Yr2	SNP	Tdurum_contig85620_277	19	1B	209.032	566.688	566.688	BobWhite_c33069_114	188.127	548.674	RAC875_rep_c106876_446	224.612	573.572	4729.41	4729.41	14.9193	0.000148314	4.77168	0.000148314	0.375814	12.8093	2	0	0	0	0	0	0	0
SO	Yr2	SNP	Tdurum_contig85620_277	19	1B	209.032	566.688	566.688	BobWhite_c33069_114	188.127	548.674	RAC875_rep_c106876_446	224.612	573.572	3450.06	3450.06	14.9631	0.000145131	4.89939	0.000145131	0.330458	10.9404	2	0	0	0	0	0	0	0
Grp3_PC4	PCs	Haplotype	BS00067512_51	20	1B	188.629			loc180	180		loc217	217		8.03219	1.14746	4.59884	8.41692e-05	13.4026	8.41692e-05	0.0473049	NA									1e-16	-0.119982	-0.781361	-0.113874	-0.583988	-0.330559	0.0742868	-0.255204
HFN	Yr2	SNP	BS00001835_51	20	1B	195.67	563.029	563.029	Kukri_rep_c113407_250	199.197	561.508	Excalibur_c60931_1260	199.197	563.307	8997.84	8997.84	15.1802	0.000131555	4.68097	0.00020402	0.459902	-15.1029	2	0	0	2	0	2	2	2
Grp1_PC7	PCs	Haplotype	BS00089563_51	21	1B	199.197			BS00023142_51	141.17		loc217	217		7.02324	1.00332	5.43079	9.85877e-06	15.6432	9.85877e-06	0.0122226	NA									1e-16	-0.656409	-0.557327	-0.387969	-0.0291038	-0.0559239	-0.115212	0.185164
L	meta	SNP	D_F5XZDLF01B36NZ_309	22	1B	230.711	NA	NA	BS00067627_51	226.37	580.538	BS00040743_51	231.716	589.977	0.692408	0.692408	15.1628	0.000130029	4.83908	0.000130029	0.243784	0.230393	0	0	0	0	2	0	0	0
S_white	Yr1	SNP	BS00066338_51	23	1B	231.716	588.8	588.8	Kukri_c7657_986	231.716	583.092	wsnp_Ex_c1412_2711077	231.716	592.423	1227.14	1227.14	20.3827	1.01857e-05	7.38471	2.82827e-05	0.205587	5.58833	0	0	2	2	2	2	2	2
Grp8_PC16	PCs	SNP	BS00066338_51	23	1B	231.716	588.8	588.8	BS00026338_51	230.711	586.301	wsnp_Ex_c1412_2711077	231.716	592.423	1.75499	1.75499	14.8134	0.000161526	6.53468	0.000161526	0.435156	-0.228848	0	0	2	2	2	2	2	2
Grp1_PC4	PCs	SNP	RAC875_c291_647	24	1B	252.631	NA	NA	BS00006033_51	244.828	613.413	Excalibur_c40808_441	244.828	623.823	12.3446	12.3446	17.6035	4.01436e-05	7.2323	7.02959e-05	0.309732	-0.498064	0	2	0	2	0	2	0	0
Grp1_PC4	PCs	Haplotype	loc257	24	1B	257			loc256	256		BS00022411_51	257.462		10.6365	1.51951	3.96967	0.000432063	11.9369	0.000432063	0.194929	NA									1e-16	-0.244853	0.287929	-0.378176	0.302391	-0.683028	0.14029	0.148101
Ca_whole	meta	SNP	Excalibur_c56999_109	25	1B	268.04	631.833	631.834	BS00083124_51	263.005	630.832	BS00067526_51	263.005	632.01	33776.2	33776.2	15.1871	0.000128027	4.75356	0.000128027	0.225708	32.2989	0	0	0	2	0	0	0	0
Grp6_PC2	PCs	SNP	GENE_0208_279	26	1B	291.713	NA	NA	tplb0034p10_1134	288.683	656.235	RAC875_c4047_115	303.888	666.917	10.3223	10.3223	15.7784	9.67641e-05	5.06133	9.67641e-05	0.471082	0.640902	0	0	0	0	0	0	2	0
Grp1_PC10	PCs	Haplotype	loc296	27	1B	296			BS00043666_51	283.531		loc311	311		2.08409	0.297727	6.11971	1.8337e-06	13.93	1.28889e-05	0.0222096	NA									1e-16	0.104307	-0.0600227	0.324884	0.359377	0.205028	0.336106	0.585957
L	Yr2	Haplotype	BS00035141_51	28	1B	310.51			BS00022916_51	52.507		loc319	319		0.448154	0.064022	4.52856	9.99883e-05	13.0614	9.99883e-05	0.13762	NA									1e-16	0.145203	0.0685441	0.0705559	0.286989	0.0501575	0.0852235	-0.07405
SKCS	Yr2	Haplotype	RAC875_c9770_123	29	1B	323.822			BS00035141_51	310.51		RAC875_rep_c105597_205	336.331		1421.14	203.02	5.58188	6.45998e-06	15.6247	6.45998e-06	0.0129582	NA									1e-16	-8.9073	-0.636961	-5.82792	-12.8769	-4.5553	-7.96377	-10.6862
SKCS	meta	SNP	BS00021877_51	30	1B	328.69	673.743	673.743	BS00060612_51	314.592	669.65	BS00063537_51	343.9	679.654	673.469	673.469	14.9848	0.000141877	5.08131	0.00037274	0.376126	3.86633	2	0	0	0	0	2	0	0
WA	meta	Haplotype	loc348	31	1B	348			loc336	336		BobWhite_c47810_111	0		37.1849	5.31213	5.62766	5.79658e-06	10.6849	3.4704e-05	0.0235854	NA									1e-16	-2.14046	-0.241275	-1.49974	-1.98432	-2.02435	-1.37232	-2.35288
Zn_white	Yr1	Haplotype	Kukri_c44587_130	32	1B	351.1			NA	NA		NA	NA		2.85909	0.408441	3.63234	0.00099066	10.235	0.00099066	0.388486	NA									1e-16	0.439523	0.118165	0.110401	-0.00599064	0.485004	0.409381	0.0771346
ST	Yr2	Haplotype	Kukri_rep_c112609_711	33	1D	59.0682			loc44	44		loc103	103		34.98	4.99714	7.35207	8.81952e-08	12.5716	2.15328e-05	0.0362915	NA									1e-16	0.253121	0.471649	-0.323435	1.65972	0.645486	-0.183713	1.20497
ST	meta	Haplotype	IACX11283	34	1D	64.6215			BS00066976_51	63.0985		loc69	69		17.612	2.516	4.4771	0.000120817	5.82047	0.000117685	0.219198	NA									1e-16	-0.127909	1.10323	-1.26183	-1.27076	0.293355	0.247722	2.64287
Grp7_PC5	PCs	SNP	RAC875_rep_c105196_532	35	1D	66.6469	325.964	325.965	BS00031658_51	52.4834	55.669	IAAV4656	71.2317	357.46	8.59926	8.59926	20.5476	9.69615e-06	8.11682	2.12529e-05	0.092067	0.406658	2	2	2	0	0	2	2	0
BWAP	Yr1	Haplotype	loc78	35	1D	78			loc76	76		loc94	94		270.323	38.6175	4.97634	3.14609e-05	14.2861	3.14609e-05	0.039202	NA									1e-16	0.311579	0.591366	1.36815	2.27629	0.763291	6.60418	3.12091
WA	Yr1	Haplotype	loc78	35	1D	78			wsnp_Ex_c10959_17801482	75.6732		loc99	99		37.285	5.32642	5.17853	1.92168e-05	12.8692	1.92168e-05	0.131574	NA									1e-16	-0.848888	-1.03723	-0.986781	-2.07521	-1.63297	-2.7904	-1.22017
BWAP	meta	Haplotype	loc79	35	1D	79			loc76	76		loc96	96		641.026	91.5751	7.15658	1.06285e-07	16.4171	1.04084e-06	0.00491378	NA									1e-16	1.32257	0.170348	0.661363	2.929	-0.963228	8.94046	3.58666
SO	Yr2	Haplotype	loc79	35	1D	79			loc13	13		loc89	89		4147.41	592.486	6.36922	9.72749e-07	11.6176	4.34102e-05	0.0492185	NA									1e-16	2.62223	5.06233	2.53105	-5.03712	0.679721	-12.3464	-16.8614
SO	Yr1	Haplotype	loc80	35	1D	80			loc78	78		loc89	89		12911.1	1844.44	17.8392	2.33553e-18	34.2885	2.21524e-16	2.11432e-13	NA									1e-16	5.84626	4.02505	6.93308	-18.3897	7.35912	-20.6026	-11.9009
BWAP	meta	SNP	GluD1_5.10	35	1D	80.3887	NA	NA	BS00014671_51	89.0153	408.535	BobWhite_c6998_365	81.8963	415.417	1120.87	1120.87	48.0176	4.35845e-11	15.0854	9.78913e-10	7.11572e-06	4.5567	0	0	0	0	2	0	2	0
BWAP	Yr1	SNP	GluD1_5.10	35	1D	80.3887	NA	NA	BS00014671_51	89.0153	408.535	BobWhite_c6998_365	81.8963	415.417	551.08	551.08	41.7275	7.00882e-10	14.6032	5.91485e-09	4.2995e-05	3.27169	0	0	0	0	2	0	2	0
BWAP	Yr2	SNP	GluD1_5.10	35	1D	80.3887	NA	NA	BS00014671_51	89.0153	408.535	Ra_c3045_1739	83.4038	419.735	1073.09	1073.09	26.1471	6.94018e-07	10.0783	1.53325e-06	0.0111452	4.5459	0	0	0	0	2	0	2	0
DT	meta	SNP	GluD1_5.10	35	1D	80.3887	NA	NA	BS00030252_51	89.5178	408.239	Excalibur_c48213_104	85.9215	420.652	3.45396	3.45396	17.9373	3.32368e-05	6.22001	5.56098e-05	0.404228	-0.256571	0	0	0	0	2	0	2	0
MTI	Yr2	SNP	GluD1_5.10	35	1D	80.3887	NA	NA	BS00014671_51	89.0153	408.535	BobWhite_c6998_365	81.8963	415.417	17773	17773	56.0667	1.76155e-12	17.9319	5.51817e-11	4.01116e-07	-18.5005	0	0	0	0	2	0	2	0
MTI	meta	SNP	GluD1_5.10	35	1D	80.3887	NA	NA	GENE_4091_147	48.9657	NA	Kukri_c1313_746	80.8913	NA	31063.1	31063.1	144.981	4.00857e-26	33.0181	1.07298e-21	7.79949e-18	-23.9881	0	0	0	0	2	0	2	0
MTI	Yr1	SNP	GluD1_5.10	35	1D	80.3887	NA	NA	GENE_4091_147	48.9657	NA	Kukri_c1313_746	80.8913	NA	40972.3	40972.3	187.987	5.14135e-31	38.7937	1.04299e-24	7.58147e-21	-28.2104	0	0	0	0	2	0	2	0
PE	meta	SNP	GluD1_5.10	35	1D	80.3887	NA	NA	BS00030252_51	89.5178	408.239	Excalibur_c48213_104	85.9215	420.652	6.40219	6.40219	16.8247	5.7391e-05	5.24322	0.000134817	0.968713	-0.349685	0	0	0	0	2	0	2	0
SDS	Yr2	SNP	GluD1_5.10	35	1D	80.3887	NA	NA	BS00014671_51	89.0153	408.535	IAAV6873	82.3988	417.576	188.336	188.336	21.4324	6.4166e-06	7.63588	3.98291e-05	0.274578	1.92247	0	0	0	0	2	0	2	0
SDS	Yr1	SNP	GluD1_5.10	35	1D	80.3887	NA	NA	BS00014671_51	89.0153	408.535	Ra_c3045_1739	83.4038	419.735	596.541	596.541	32.2022	4.52757e-08	10.4608	1.12502e-06	0.00817774	3.40396	0	0	0	0	2	0	2	0
SDS	meta	SNP	GluD1_5.10	35	1D	80.3887	NA	NA	GENE_4091_147	48.9657	NA	Kukri_c1313_746	80.8913	NA	367.097	367.097	32.53	3.63659e-08	10.7567	3.40557e-07	0.00247551	2.60773	0	0	0	0	2	0	2	0
Se_white	meta	SNP	GluD1_5.10	35	1D	80.3887	NA	NA	BS00014671_51	89.0153	408.535	Ra_c3045_1739	83.4038	419.735	6.08422e-07	6.08422e-07	13.6522	0.00027851	5.56139	0.000327726	0.775939	0.000107284	0	0	0	0	2	0	2	0
SO	Yr2	SNP	GluD1_5.10	35	1D	80.3887	NA	NA	BS00014671_51	89.0153	408.535	BobWhite_c6998_365	81.8963	415.417	11750.3	11750.3	50.9617	1.41337e-11	16.6864	2.94909e-10	2.14369e-06	-15.0427	0	0	0	0	2	0	2	0
SO	meta	SNP	GluD1_5.10	35	1D	80.3887	NA	NA	GENE_4091_147	48.9657	NA	Kukri_c1313_746	80.8913	NA	22708.9	22708.9	139.771	1.90557e-25	33.4021	5.52379e-22	4.01524e-18	-20.5102	0	0	0	0	2	0	2	0
SO	Yr1	SNP	GluD1_5.10	35	1D	80.3887	NA	NA	GENE_4091_147	48.9657	NA	Kukri_c1313_746	80.8913	NA	28950.8	28950.8	181.812	2.48181e-30	39.5373	2.77721e-25	2.01876e-21	-23.7134	0	0	0	0	2	0	2	0
ST	Yr2	SNP	GluD1_5.10	35	1D	80.3887	NA	NA	BS00014671_51	89.0153	408.535	RAC875_c1211_3475	82.3988	416.845	65.9093	65.9093	34.047	1.93944e-08	12.0977	1.1846e-07	0.000387845	1.12662	0	0	0	0	2	0	2	0
ST	meta	SNP	GluD1_5.10	35	1D	80.3887	NA	NA	GENE_4091_147	48.9657	NA	Kukri_c1313_746	80.8913	NA	203.86	203.86	153.244	3.08975e-27	34.1882	1.40223e-22	1.01928e-18	1.94329	0	0	0	0	2	0	2	0
ST	Yr1	SNP	GluD1_5.10	35	1D	80.3887	NA	NA	GENE_4091_147	48.9657	NA	Kukri_c1313_746	80.8913	NA	372.475	372.475	221.415	9.16201e-35	43.1667	3.42631e-28	2.49058e-24	2.68976	0	0	0	0	2	0	2	0
WA	Yr1	SNP	GluD1_5.10	35	1D	80.3887	NA	NA	BS00014671_51	89.0153	408.535	Ra_c3045_1739	83.4038	419.735	60.5108	60.5108	27.3042	4.10276e-07	11.2685	4.10276e-07	0.0029823	-1.08413	0	0	0	0	2	0	2	0
WA	meta	SNP	GluD1_5.10	35	1D	80.3887	NA	NA	D_contig14507_369	75.6732	365.846	BS00003816_51	99.0844	435.933	42.9092	42.9092	18.3585	2.69962e-05	6.8609	2.69962e-05	0.149553	-0.891569	0	0	0	0	2	0	2	0
Grp4_PC1	PCs	SNP	GluD1_5.10	35	1D	80.3887	NA	NA	GENE_4091_147	48.9657	NA	Kukri_c1313_746	80.8913	NA	376.461	376.461	153.481	9.81114e-27	32.9942	4.27472e-20	3.10729e-16	2.72608	0	0	0	0	2	0	2	0
Grp7_PC1	PCs	SNP	GluD1_5.10	35	1D	80.3887	NA	NA	D_contig14507_369	75.6732	365.846	Excalibur_c48213_104	85.9215	420.652	66.6981	66.6981	16.9341	5.53138e-05	6.74824	5.53138e-05	0.253669	1.13998	0	0	0	0	2	0	2	0
Grp7_PC4	PCs	SNP	GluD1_5.10	35	1D	80.3887	NA	NA	BS00014671_51	89.0153	408.535	Ra_c3045_1739	83.4038	419.735	14.4628	14.4628	18.7663	2.28029e-05	7.1176	7.17451e-05	0.189811	0.530794	0	0	0	0	2	0	2	0
MTI	Yr2	Haplotype	Excalibur_c48317_242	35	1D	81.8963			loc13	13		loc96	96		6540.01	934.287	6.38141	8.92981e-07	13.003	8.86682e-06	0.0144941	NA									1e-16	3.78852	4.46591	0.743447	-8.12049	1.75328	-14.6738	-17.081
SDS	meta	Haplotype	Excalibur_c48317_242	35	1D	81.8963			wsnp_Ex_c10959_17801482	75.6732		loc101	101		180.517	25.7882	5.33239	1.24745e-05	10.5658	1.24745e-05	0.0107042	NA									1e-16	-0.494145	-2.54694	0.554879	3.11879	-1.6256	-0.199442	-0.332764
Grp4_PC2	PCs	SNP	BobWhite_c6998_365	35	1D	81.8963	415.293	415.417	BS00060042_51	69.1906	339.307	RAC875_c1211_3475	82.3988	416.845	15.2797	15.2797	16.1595	8.1159e-05	6.55178	8.1159e-05	0.196648	2.62902	2	2	2	2	0	2	0	0
MTI	Yr1	Haplotype	RAC875_c1211_3475	35	1D	82.3988			loc78	78		loc89	89		18717.1	2673.87	20.5208	1.52146e-20	34.3153	2.12687e-16	3.37606e-13	NA									1e-16	8.73595	7.09237	8.7185	-23.5781	9.79564	-20.7862	-10.8628
Grp4_PC2	PCs	SNP	RAC875_c1211_3475	35	1D	82.3988	416.62	416.845	BS00014671_51	89.0153	408.535	Ra_c3045_1739	83.4038	419.735	19.3677	19.3677	20.4828	1.00688e-05	8.30467	1.93681e-05	0.0611907	-0.627435	2	2	2	2	0	2	0	0
L.b	Yr1	SNP	Tdurum_contig54548_1002	35	1D	82.9013	416.837	416.837	IACX11283	64.6215	285.444	Ra_c3045_1739	83.4038	419.735	12.5358	12.5358	17.4262	4.36767e-05	5.62806	0.00011668	0.175954	0.500703	2	2	2	2	0	2	0	0
ST	Yr1	Haplotype	BS00028216_51	35	1D	83.4038			loc79	79		loc93	93		169.08	24.1543	21.3755	1.90802e-21	38.0644	5.88987e-19	9.06925e-16	NA									1e-16	-0.70721	-0.555608	-0.575003	3.01071	-0.516575	2.04805	0.51868
Grp4_PC1	PCs	Haplotype	Ra_c3045_1739	35	1D	83.4038			loc78	78		loc96	96		164.347	23.4781	18.9446	6.22952e-19	28.0522	3.2725e-12	4.46249e-09	NA									1e-16	-0.622404	-0.962882	-0.339166	2.2896	-1.12223	1.77889	1.14627
MTI	meta	Haplotype	Excalibur_c53900_86	35	1D	84.9165			loc78	78		loc89	89		13759.9	1965.7	15.135	4.71688e-16	28.9186	5.76871e-14	9.95198e-11	NA									1e-16	6.56891	10.6322	4.89216	-16.76	5.49763	-18.3744	-13.4975
SO	meta	Haplotype	Excalibur_c53900_86	35	1D	84.9165			loc77	77		loc89	89		9855.57	1407.94	14.9586	7.00687e-16	28.636	8.76791e-14	1.05548e-10	NA									1e-16	5.27889	9.67432	4.44241	-13.5652	5.42788	-15.7567	-10.95
ST	meta	Haplotype	Excalibur_c48213_104	35	1D	85.9215			loc78	78		loc95	95		87.8649	12.5521	22.3359	4.71474e-22	29.0379	4.83109e-14	9.51878e-11	NA									1e-16	-0.397574	-0.601876	-0.379583	2.1175	-0.417254	1.48614	0.680158
WA	meta	Haplotype	loc91	35	1D	91			loc77	77		BS00063907_51	97.5615		35.5546	5.07923	5.38093	1.09971e-05	10.2164	1.09971e-05	0.0119996	NA									1e-16	-1.0282	-1.13236	-1.4734	-2.3292	-1.78395	-2.75498	-1.16486
Grp4_PC3	PCs	SNP	IAAV4656	36	1D	71.2317	357.46	357.46	BS00038418_51	75.6732	356.154	D_contig14507_369	75.6732	365.846	12.001	12.001	19.4523	1.65386e-05	6.78934	1.65386e-05	0.120219	0.870276	2	2	2	0	2	2	2	2
Grp8_PC15	PCs	SNP	wsnp_Ex_c322_624793	37	2A	9.16011	NA	NA	TA002095_0637	6.06634	5.52635	RAC875_c57889_55	11.6881	10.5872	3.16874	3.16874	14.9322	0.000152358	6.74492	0.000245943	0.655894	-0.255357	0	2	0	0	2	0	2	2
K_whole	Yr2	Haplotype	RAC875_rep_c78744_228	38	2A	55.8349			loc54	54		loc58	58		199765	28537.8	4.5762	9.32802e-05	10.6518	0.000404743	0.265483	NA									1e-16	-179.299	22.1371	-1.16532	-75.7154	-89.4338	-74.1225	37.8422
Grp3_PC6	PCs	Haplotype	loc70	39	2A	70			loc63	63		loc90	90		2.07605	0.296578	4.84985	4.3875e-05	14.0314	4.3875e-05	0.100783	NA									1e-16	0.438674	0.0208389	-0.162002	-0.637823	0.0894028	-0.30923	0.228495
Grp2_PC7	PCs	SNP	RAC875_c17787_274	40	2A	90.0671	57.827	57.8271	Kukri_c54892_58	75.9143	41.594	wsnp_Ex_c12219_19526749	109.939	117.391	0.0980117	0.0980117	16.5795	6.59774e-05	5.74222	0.000195152	0.321696	0.0686329	0	0	0	0	0	2	0	0
Mg_white	Yr2	SNP	TA004602_1630	40	2A	94.6684	61.2866	61.2879	RAC875_c4015_2175	90.5696	57.9025	BS00070693_51	96.1914	62.3023	1741.48	1741.48	16.6462	6.3764e-05	6.09032	0.00010852	0.374357	9.47309	2	2	2	2	2	0	2	2
ER	meta	SNP	BS00036767_51	41	2A	100.863	74.7885	74.9623	BS00070692_51	96.1914	62.3023	Ex_c721_2374	106.919	86.968	12.9547	12.9547	23.6279	2.18126e-06	8.24796	4.19151e-06	0.0304681	7.21442	2	0	2	2	0	2	0	0
ER	meta	SNP	BS00066978_51	41	2A	100.863	74.1048	74.1646	BS00070692_51	96.1914	62.3023	BS00066978_51	100.863	74.9623	11.3036	11.3036	20.6166	9.10603e-06	7.19676	3.60909e-05	0.0437241	-0.451191	2	0	2	2	0	2	0	0
ER	Yr1	SNP	Ku_c33021_109	41	2A	106.416	82.2012	82.2013	BS00070692_51	96.1914	62.3023	wsnp_Ex_c1782_3365844	109.436	105.487	18.5206	18.5206	19.2745	1.79331e-05	5.69519	1.79331e-05	0.0265714	0.622351	0	2	0	0	2	0	0	2
GA	meta	SNP	wsnp_Ex_c12219_19526749	42	2A	109.939	117.181	117.391	BS00070692_51	96.1914	62.3023	BS00027891_51	134.691	580.761	15.0137	15.0137	14.45	0.000185358	4.30441	0.000185358	0.501016	0.589192	0	2	0	2	2	2	2	2
GL	Yr1	SNP	TA014828_0481	42	2A	117.047	158.062	158.062	wsnp_Ex_c4847_8646583	103.899	83.9272	wsnp_Ex_rep_c67264_65795361	120.067	176.892	1.08875	1.08875	18.9155	2.08272e-05	5.66794	6.87029e-05	0.202583	0.161685	0	2	0	2	2	2	2	2
GL	meta	SNP	TA014828_0481	42	2A	117.047	158.062	158.062	BS00104558_51	107.421	99.1486	Kukri_c7825_288	138.245	588.258	1.19389	1.19389	21.2669	6.70274e-06	6.46265	2.20957e-05	0.160614	0.169895	0	2	0	2	2	2	2	2
Mn_white	Yr1	SNP	BobWhite_c5096_156	42	2A	118.057	165.839	165.839	BS00104558_51	107.421	99.1486	wsnp_Ex_rep_c67264_65795361	120.067	176.892	0.539623	0.539623	19.9595	1.24794e-05	7.19778	3.60433e-05	0.0613013	-0.112767	2	0	2	0	0	0	0	0
K_whole	Yr2	Haplotype	BS00055514_51	43	2A	130.651			RAC875_rep_c72609_652	125.615		loc133	133		226299	32328.4	5.18405	1.95108e-05	12.0667	0.000291703	0.271003	NA									1e-16	6.30278	-39.3182	-95.6439	72.8688	78.7637	-78.7236	-110.534
b	Yr2	SNP	BS00055512_51	44	2A	133.184	543.62	543.62	Kukri_rep_c112814_587	119.062	166.255	RAC875_c9372_94	144.814	636.91	4.12232	4.12232	13.6688	0.000277389	4.53264	0.00041318	0.286217	0.278975	0	0	0	2	2	0	2	2
K_whole	Yr2	SNP	Excalibur_c5346_2716	44	2A	133.686	572.71	572.71	IAAV444	123.082	504.711	Excalibur_c53423_245	140.255	607.83	277133	277133	18.231	2.93603e-05	7.36282	4.91236e-05	0.159379	72.8588	2	2	2	0	0	2	0	0
ER	Yr2	SNP	BS00090569_51	45	2A	146.327	653.681	653.681	RAC875_c15213_1942	127.625	542.386	BobWhite_c36545_259	154.996	687.315	10.8684	10.8684	18.3357	2.80129e-05	6.07244	0.00012901	0.119786	0.470832	0	2	0	0	2	2	2	2
Mn_white	meta	SNP	BS00110386_51	46	2A	160.031	718.839	718.839	BS00022903_51	140.255	607.827	Tdurum_contig33398_106	160.533	718.886	2.03472	2.03472	14.5726	0.000175954	5.92033	0.000175954	0.667305	0.251025	0	2	2	2	2	2	2	2
Mn_white	meta	Haplotype	BS00094574_51	46	2A	160.533			RAC875_c42648_115	159.528		Jagger_c9554_114	162.559		2.0021	0.286014	4.69011	6.90172e-05	10.613	0.000310378	0.160741	NA									1e-16	0.341389	0.176989	0.249117	0.52256	0.302368	0.225115	0.175771
Grp5_PC7	PCs	Haplotype	loc170	47	2A	170			BS00108517_51	158.523		BS00022666_51	194.96		2.55852	0.365502	5.47278	8.6207e-06	15.4281	8.6207e-06	0.0211589	NA									1e-16	0.0238021	0.0976985	0.317819	0.197691	-0.251237	-0.0906736	0.163229
Grp5_PC5	PCs	Haplotype	loc180	48	2A	180			loc171	171		loc202	202		6.31644	0.902349	7.93195	1.81465e-08	16.4497	2.79751e-06	0.00532939	NA									1e-16	-0.241149	-0.193019	-0.645461	-0.0828443	-0.288447	-0.573125	0.100851
Grp5_PC5	PCs	SNP	BS00010696_51	48	2A	195.463	688.619	688.619	BobWhite_c36545_259	154.996	687.315	BS00029332_51	170.191	705.805	5.4524	5.4524	23.6346	2.2659e-06	7.80849	2.84162e-05	0.0932603	-0.330695	0	2	2	2	0	2	2	0
Grp5_PC5	PCs	Haplotype	loc205	49	2A	205			TA001297_0826	158.021		loc209	209		5.34725	0.763893	6.71488	3.88199e-07	13.9257	3.88199e-07	0.00123143	NA									1e-16	-0.101602	-0.0198757	-0.0407251	0.233883	0.239461	0.875822	0.363083
L	meta	SNP	wsnp_Ex_rep_c102390_87572532	50	2A	206.04	NA	NA	RAC875_rep_c69619_78	207.552	734.349	BS00001260_51	207.552	735.007	0.894566	0.894566	19.5898	1.49643e-05	6.25192	2.61037e-05	0.1694	-0.152662	2	2	2	2	0	0	2	2
PC	meta	Haplotype	BS00023075_51	51	2A	227.515			loc226	226		BS00096927_51	228.52		3.64473	0.520676	3.51313	0.00134654	9.93242	0.00134654	0.2554	NA									1e-16	0.160644	0.497535	-0.255476	-0.028144	-0.0927575	0.205707	0.27711
PC	Yr1	Haplotype	BS00063368_51	51	2A	227.515			NA	NA		NA	NA		5.52325	0.789036	3.99571	0.000399859	11.8032	0.000399859	0.189775	NA									1e-16	0.240533	0.698965	-0.291844	-0.0148377	-0.0968776	0.247205	0.354768
PC	meta	SNP	BS00023075_51	51	2A	227.515	754.339	754.339	BS00003663_51	212.77	743.097	wsnp_Ku_c26323_36285697	230.545	757.948	4.1288	4.1288	14.1348	0.000216286	5.5176	0.000216286	0.766281	0.321597	2	2	2	0	0	2	2	2
PC	Yr1	SNP	BS00023075_51	51	2A	227.515	754.339	754.339	BS00003663_51	212.77	743.097	wsnp_Ku_c26323_36285697	230.545	757.948	5.84009	5.84009	15.0969	0.000136174	6.17837	0.000216762	0.402232	0.402784	2	2	2	0	0	2	2	2
GW	Yr1	Haplotype	BS00022321_51	52	2A	227.515			loc211	211		Tdurum_contig8350_350	237.632		0.254841	0.0364058	5.6517	6.28883e-06	7.65235	3.50364e-05	0.0487393	NA									1e-16	-0.00125054	0.130375	0.156709	0.114174	0.0632634	0.129777	0.126681
Grp8_PC3	PCs	SNP	GENE_2324_85	53	2A	240.176	778.923	778.923	RAC875_c9523_328	220.412	749.091	Excalibur_c40335_198	238.135	779.882	17.9555	17.9555	16.3668	7.57129e-05	6.77052	0.000142498	0.308793	-0.928852	0	0	0	0	0	0	0	2
Grp2_PC8	PCs	SNP	BS00010664_51	53	2A	241.181	775.524	775.524	BS00023075_51	227.515	754.339	Kukri_c53501_305	241.181	776.553	0.0181617	0.0181617	14.6904	0.00016697	5.62795	0.00016697	0.606851	0.0297141	0	0	0	0	0	0	0	2
SKCS	Yr1	Haplotype	BobWhite_c2963_1880	54	2B	0			BS00064055_51	259.386		loc1	1		930.105	132.872	4.98199	3.29734e-05	11.2656	0.000150089	0.339308	NA									1e-16	10.5963	5.34762	0.998876	9.04252	4.79058	8.30122	5.82074
SKCS	Yr1	Haplotype	BobWhite_c11397_231	55	2B	1.00503			BobWhite_c17047_268	0.502517		loc2	2		922.568	131.795	4.94162	3.65815e-05	11.1743	3.65815e-05	0.0775109	NA									1e-16	-181.134	-1048.71	396.038	-63.7446	885.43	-139.561	232.285
SPW	Yr2	SNP	Kukri_c40204_617	56	2B	14.6294	4.66323	4.6643	IACX8446	11.0862	4.63745	BS00088325_51	26.3124	17.389	57.7311	57.7311	15.3128	0.000122076	6.22218	0.000122076	0.460325	-1.07529	0	0	0	2	2	2	2	0
Grp1_PC1	PCs	SNP	Kukri_c1175_1577	56	2B	15.6345	11.2911	11.2912	BS00046538_51	12.0963	3.3126	tplb0058j01_762	39.9161	25.0721	49.1504	49.1504	15.6235	0.000106201	4.95855	0.000290897	0.256071	-1.0512	2	0	2	0	0	0	0	2
ER	Yr1	SNP	Kukri_c1175_1577	56	2B	15.6345	11.2911	11.2912	Kukri_c7339_1716	10.5837	1.27248	Excalibur_c841_609	22.2136	17.391	17.7756	17.7756	18.4992	2.60346e-05	5.46609	0.000102154	0.265031	0.636143	2	0	2	0	0	0	0	2
P_whole	meta	SNP	BS00086125_51	57	2B	26.3124	NA	NA	BobWhite_c2949_1083	13.6193	11.3904	Excalibur_rep_c101263_892	32.3579	18.9416	240226	240226	14.9671	0.00014265	6.13487	0.00014265	0.535089	66.3466	0	0	2	2	0	0	2	2
P_white	meta	SNP	BobWhite_c25359_132	57	2B	27.3175	18.1938	18.1939	BS00065556_51	21.7111	17.4569	Excalibur_rep_c101263_892	32.3579	18.9416	22468.5	22468.5	16.3388	7.35644e-05	6.51192	7.35644e-05	0.251262	27.9704	0	0	0	2	0	0	0	2
K_whole	Yr1	SNP	Excalibur_c14396_1629	57	2B	27.82	18.9392	18.9393	Kukri_c1175_1577	15.6345	11.2911	BS00022059_51	40.4186	24.9213	638862	638862	15.6229	0.000103157	5.8967	0.000103157	0.749847	110.138	0	0	0	2	0	0	2	2
K_white	Yr1	SNP	Kukri_c63748_1453	57	2B	34.8807	25.0214	25.0215	BobWhite_c17047_268	0.502517	11.0773	BS00064164_51	65.0144	30.3219	224628	224628	19.1135	1.88265e-05	5.80189	3.09947e-05	0.0315577	-93.927	0	0	0	0	0	0	0	2
P_white	meta	SNP	D_F5XZDLF01CFO7W_135	57	2B	36.3934	NA	NA	BS00061979_51	31.8554	20.077	BS00064164_51	65.0144	30.3219	24157.7	24157.7	17.5671	4.03761e-05	7.00148	7.0856e-05	0.188832	30.7662	2	2	2	2	2	2	2	0
K_white	meta	SNP	RFL_Contig1863_250	57	2B	48.3918	26.5637	26.568	BS00061979_51	31.8554	20.077	BS00064164_51	65.0144	30.3219	376437	376437	19.7899	1.3893e-05	6.15882	0.000161194	0.289414	-108.624	0	0	0	0	0	0	0	2
P_white	meta	Haplotype	wsnp_Ku_c2486_4751761	57	2B	57.7516			RAC875_c87052_193	33.3681		loc65	65		26305.6	3757.94	4.8032	4.8778e-05	13.6886	4.8778e-05	0.137599	NA									1e-16	-9.88432	-50.2754	-1.66786	-16.387	-22.0134	-21.4583	-51.8433
P_white	Yr2	Haplotype	GENE_0592_127	57	2B	60.8453			loc54	54		RFL_Contig5031_526	66.522		25950.7	3707.25	4.595	8.50127e-05	13.3929	8.50127e-05	0.0771051	NA									1e-16	-13.2423	-61.9168	-10.6174	-25.3307	-14.7956	-24.7915	-45.8775
Mg_white	Yr2	Haplotype	loc63	57	2B	63			BS00064055_51	259.386		loc69	69		1973.22	281.888	5.10105	2.35876e-05	12.3198	2.35876e-05	0.0289912	NA									1e-16	1.20122	-14.802	-1.4493	-3.16764	-4.85952	-5.79063	-12.6028
Grp6_PC6	PCs	Haplotype	loc34	58	2B	34			loc24	24		BS00039488_51	199.82		4.13581	0.590831	5.35343	1.18687e-05	13.0859	1.18687e-05	0.015551	NA									1e-16	-0.0946887	0.466392	-0.214583	-0.280547	0.00839876	0.0947882	-0.25095
Grp7_PC7	PCs	SNP	BS00096182_51	59	2B	100.99	65.3704	65.3705	Excalibur_c10376_313	100.99	65.1042	Excalibur_c36070_300	94.3311	65.4663	3.99898	3.99898	16.7786	5.95836e-05	7.27042	5.95836e-05	0.433113	-0.300777	2	0	2	0	0	0	0	0
Zn_white	meta	SNP	BS00110490_51	59	2B	116.01	77.1706	77.1707	Excalibur_c36070_300	94.3311	65.4662	RAC875_c19409_300	121.046	89.5567	0.571156	0.571156	18.2864	2.85847e-05	6.6064	0.000115438	0.337126	0.142445	2	0	0	0	0	0	0	0
Grp2_PC4	PCs	Haplotype	Excalibur_c45094_602	60	2B	165.809			loc114	114		loc196	196		1.73252	0.247502	7.61541	4.09196e-08	15.2759	3.80459e-07	0.00100392	NA									1e-16	-0.244306	0.290015	-0.0922045	1.38416	0.030645	0.342836	-1.137
Zn_whole	Yr2	SNP	Ex_c3769_791	61	2B	175.387	189.613	189.613	JD_c767_567	145.646	157.695	Kukri_c48787_108	200.323	246.954	67.7315	67.7315	17.2031	4.82839e-05	7.37687	4.82839e-05	0.0561719	1.2448	2	0	0	0	0	2	0	0
Grp2_PC4	PCs	SNP	IAAV2018	62	2B	185.971	168.622	168.623	BS00031143_51	146.657	153.61	BS00037345_51	168.844	209.089	1.60848	1.60848	19.7367	1.42812e-05	7.45902	1.42812e-05	0.0327307	0.292843	0	0	0	0	0	0	2	0
Grp5_PC5	PCs	SNP	Ra_c2527_1124	63	2B	198.308	NA	NA	wsnp_CAP11_rep_c9018_3888047	161.784	164.94	RFL_Contig4849_702	213.059	464.29	3.93068	3.93068	17.0384	5.26569e-05	5.62921	0.000250453	0.326017	-0.259542	0	2	2	2	2	0	0	2
Grp7_PC6	PCs	Haplotype	loc222	64	2B	222			RFL_Contig4718_1323	216.094		loc225	225		7.04554	1.00651	4.61039	8.1684e-05	13.4317	8.1684e-05	0.0537052	NA									1e-16	1.05232	-3.22151	-0.65202	3.91889	-0.641949	-0.564465	-2.80517
Zn_white	meta	Haplotype	Kukri_c26311_891	65	2B	239.55			BS00064055_51	259.386		loc241	241		0.655501	0.0936431	4.8536	4.27802e-05	13.8125	4.27802e-05	0.0647314	NA									1e-16	-1.33476	-0.157264	-0.772993	-0.252107	-0.366664	-0.38424	0.674721
Zn_white	Yr2	Haplotype	Kukri_c26311_891	65	2B	239.55			loc114	114		loc241	241		0.677131	0.0967331	5.25896	1.51663e-05	15.0371	1.51663e-05	0.0105874	NA									1e-16	-1.66787	0.0547996	-0.715784	-0.288307	-0.316858	-0.345134	0.860825
Grp1_PC5	PCs	Haplotype	Excalibur_c2484_2113	66	2B	243.616			Excalibur_c105074_293	235.519		Excalibur_c1353_1364	253.982		9.90667	1.41524	5.27685	1.57844e-05	11.9148	9.10851e-05	0.157738	NA									1e-16	1.48671	-1.78892	2.02094	4.93498	0.191459	0.737862	-3.19661
ST	Yr1	SNP	BS00072349_51	67	2B	321.333	777.302	777.302	Excalibur_rep_c109577_698	317.794	775.368	RAC875_c19685_944	321.333	777.33	28.555	28.555	16.9743	5.43282e-05	3.30929	5.43282e-05	0.394912	-0.761132	0	0	0	0	0	2	2	2
TGW	Yr1	SNP	CAP7_c16_567	67	2B	321.333	777.385	777.385	Ex_c66300_924	347.592	761.279	CAP7_c4827_78	337.029	787.059	263.27	263.27	15.1822	0.000129403	3.83883	0.000129403	0.305146	-2.99268	2	2	2	2	2	0	2	2
SKCS	Yr1	SNP	BS00031098_51	67	2B	323.358	NA	NA	Ex_c66300_924	347.592	761.279	CAP7_c4827_78	337.029	787.059	775.753	775.753	15.6212	0.000105712	4.89728	0.000105712	0.283416	-4.42726	0	0	0	0	0	2	2	0
Grp1_PC1	PCs	SNP	BS00067878_51	67	2B	336.019	784.621	784.621	Ex_c52711_584	317.292	773.141	CAP7_c4827_78	337.029	787.059	55.5696	55.5696	17.664	3.92657e-05	5.60614	0.00018542	0.500542	-1.1745	0	0	0	0	0	2	0	2
ER	Yr1	SNP	BS00067878_51	67	2B	336.019	784.621	784.621	RAC875_c19685_944	321.333	777.33	TA003022_2452	337.532	786.034	24.7965	24.7965	25.8059	8.32145e-07	7.62506	3.71196e-05	0.269822	0.768962	0	0	0	0	0	2	0	2
Grp4_PC3	PCs	SNP	Kukri_c94792_127	67	2B	341.552	785.89	785.89	BS00110611_51	287.998	755.012	BobWhite_c1523_269	356.663	799.576	13.0135	13.0135	21.0935	7.57094e-06	7.36215	6.01564e-05	0.079592	0.565575	0	0	0	0	0	2	0	2
SDS	Yr2	SNP	BS00007384_51	67	2B	342.055	787.82	787.82	BS00110611_51	287.998	755.012	BobWhite_c1523_269	356.663	799.576	160.431	160.431	18.2569	2.92623e-05	6.50452	8.49375e-05	0.1166	-1.86495	0	0	0	0	0	2	2	2
Grp8_PC11	PCs	Haplotype	tplb0030f06_593	68	2B	335.009			IACX11305	320.83		loc347	347		7.8599	1.12284	5.00405	3.49726e-05	12.2442	3.49726e-05	0.0580384	NA									1e-16	-1.03012	0.0883992	-0.668703	-0.224395	-0.597316	0.113741	-0.471929
Grp6_PC1	PCs	Haplotype	CAP12_c3254_366	69	2B	346.587			NA	NA		NA	NA		52.1937	7.45624	3.822	0.000617165	11.0666	0.000617165	0.319813	NA									1e-16	-1.22903	-2.09407	-1.41566	0.21955	-0.635741	-0.654097	-1.32535
Grp5_PC6	PCs	Haplotype	BS00066121_51	70	2B	364.326			loc356	356		BS00054751_51	375.977		4.04858	0.578369	5.13202	2.0902e-05	14.6078	2.0902e-05	0.0513159	NA									1e-16	0.0998912	-0.155034	-0.426384	0.127109	0.338028	0.134479	-0.0822809
GW	meta	SNP	BS00064483_51	71	2B	375.977	NA	NA	BS00083998_51	351.125	790.752	BS00065264_51	359.191	801.254	0.234192	0.234192	17.1103	4.98302e-05	4.71573	0.000200752	0.554844	0.0808877	2	2	0	2	2	2	2	2
GW	Yr1	SNP	BS00064483_51	71	2B	375.977	NA	NA	RAC875_c999_612	346.085	788.797	BS00065264_51	359.191	801.254	0.32262	0.32262	18.8966	2.10557e-05	4.91483	5.8214e-05	0.19017	0.105687	2	2	0	2	2	2	2	2
ER	Yr1	Haplotype	Excalibur_rep_c102984_157	72	2D	2.01007			Kukri_c1526_666	379.605		BS00022224_51	24.4684		21.1356	3.01937	4.27411	0.000194686	12.5226	0.000194686	0.180997	NA									1e-16	2.70943	3.23535	4.96565	3.70731	3.82464	3.96002	2.56412
Se_whole	Yr1	Haplotype	BS00090701_51	73	2D	18.3442			loc12	12		BS00022224_51	24.4684		1.17792e-05	1.68275e-06	6.32744	1.11704e-06	11.0607	0.000102973	0.063466	NA									1e-16	0.00072053	-0.0015867	0.00420086	0.00111679	0.000715301	0.00122795	0.00122544
Grp1_PC11	PCs	Haplotype	CAP12_c326_218	74	2D	24.4684			loc14	14		D_GDEEGVY02IF3IH_412	27.5197		1.71877	0.245539	4.26051	0.000204099	12.7004	0.000204099	0.167068	NA									1e-16	0.409016	0.876521	0.807707	0.47659	0.327621	0.266616	0.439342
Grp2_PC8	PCs	SNP	BS00029910_51	75	2D	40.699	14.4146	14.4294	wsnp_Ex_c12250_19568265	24.4684	13.9063	BS00093757_51	52.8605	27.925	0.0172202	0.0172202	13.9288	0.00024387	5.33619	0.000371243	0.611432	0.0184334	2	0	2	2	2	2	0	0
Grp2_PC3	PCs	SNP	GENE_0137_147	76	2D	53.3631	29.1619	29.162	D_GA8KES402GRIFZ_148	52.358	27.9654	BS00022276_51	53.3631	29.4544	8.79273	8.79273	14.8042	0.000157415	6.47025	0.000157415	0.90179	0.583407	2	2	2	2	2	2	0	2
HFN	Yr2	SNP	GENE_0137_147	76	2D	53.3631	29.1619	29.162	D_GA8KES402GRIFZ_148	52.358	27.9654	BS00022276_51	53.3631	29.4544	8330.74	8330.74	14.0547	0.000229832	4.33393	0.000229832	0.589441	18.3031	2	2	2	2	2	2	0	2
Grp5_PC2	PCs	Haplotype	loc66	76	2D	66			loc59	59		loc73	73		12.0352	1.71932	4.55065	9.47296e-05	13.1709	9.47296e-05	0.047216	NA									1e-16	0.679317	0.73066	0.889162	0.2623	0.815943	1.21544	0.0753332
Grp8_PC4	PCs	Haplotype	loc67	77	2D	67			loc57	57		BS00081578_51	81.5393		20.7211	2.96016	8.79146	4.03633e-09	13.9523	5.59103e-07	0.000806048	NA									1e-16	0.316354	-0.441333	1.34393	1.12518	0.809297	0.91626	-0.546599
Se_whole	Yr1	Haplotype	BS00021718_51	78	2D	98.7821			loc72	72		loc104	104		8.69844e-06	1.24263e-06	4.67253	7.56191e-05	8.16787	7.56191e-05	0.0424682	NA									1e-16	4.99495e-05	0.00060672	0.00010629	0.000971454	0.000421951	0.000397288	-0.00058767
Zn_white	meta	SNP	BobWhite_c6770_617	79	2D	122.564	420.525	420.525	Kukri_c3344_401	122.564	416.761	BS00065231_51	139.323	446.6	0.433275	0.433275	13.8719	0.00025006	5.01157	0.00025006	0.942943	-0.0919778	0	0	0	2	2	2	2	2
Grp8_PC7	PCs	Haplotype	loc126	80	2D	126			loc118	118		loc148	148		17.9595	2.56564	5.63086	6.54455e-06	17.4087	6.54455e-06	0.0126947	NA									1e-16	-2.25269	-2.49564	-1.58095	-0.965246	-0.946592	-0.717007	-1.34293
Grp8_PC9	PCs	Haplotype	loc128	80	2D	128			loc126	126		loc132	132		8.99155	1.28451	5.42119	1.35573e-05	10.2946	0.000321237	0.393816	NA									1e-16	-0.970795	-1.11699	-0.0279959	0.088081	-0.255481	-0.0479245	-0.529955
Zn_whole	meta	Haplotype	CAP11_c5888_216	81	2D	160.862			loc153	153		loc165	165		24.6651	3.52358	4.56641	8.71989e-05	12.537	8.71989e-05	0.0809232	NA									1e-16	-1.51921	0.793751	-0.0914872	-1.25469	-2.52549	-0.665387	-2.28115
Zn_whole	Yr1	Haplotype	CAP11_c5888_216	81	2D	160.862			loc153	153		loc167	167		21.1817	3.02596	4.50685	0.000101902	12.3937	0.000101902	0.0962078	NA									1e-16	-1.32825	0.892904	0.190402	-1.35092	-2.45884	-0.545793	-1.77375
Grp6_PC7	PCs	Haplotype	loc179	82	2D	179			loc155	155		loc192	192		1.70409	0.243442	4.81871	4.63291e-05	13.5612	4.63291e-05	0.0281104	NA									1e-16	-0.104609	-0.507263	0.597137	-1.19004	-0.37097	-0.295647	-0.317188
Grp4_PC5	PCs	Haplotype	BobWhite_c18256_105	83	3A	0.502517			Excalibur_s114439_212	198.865		BS00069355_51	8.54279		2.79797	0.39971	9.18003	1.14796e-09	15.7039	8.22763e-07	0.00581707	NA									1e-16	0.0310571	-0.389445	0.0163786	-0.352748	0.0269167	-0.436955	-0.358111
Grp1_PC9	PCs	SNP	Tdurum_contig12008_842	84	3A	5.52768	8.59217	8.59223	BS00081981_51	1.00503	7.92678	RAC875_c82493_67	21.3067	13.4971	3.19376	3.19376	18.7381	2.3204e-05	7.63911	4.31388e-05	0.313576	0.253702	0	0	0	2	2	2	2	0
Mg_white	meta	SNP	RAC875_c36922_829	84	3A	12.0604	9.85263	10.2136	BS00049420_51	4.52265	1.77447	wsnp_Ex_c10014_16477392	12.0604	9.85617	3297.66	3297.66	15.4067	0.000116539	5.78877	0.000198892	0.18401	-8.72262	2	2	2	0	0	0	2	2
Grp8_PC1	PCs	SNP	RAC875_c36922_829	84	3A	12.0604	9.85263	10.2136	NA	198.865	NA	BS00071422_51	21.8092	13.0291	45.751	45.751	14.7556	0.000166441	6.14315	0.000166441	0.636475	1.06953	2	2	2	0	0	0	2	2
PE	Yr2	Haplotype	Jagger_c791_62	85	3A	89.6121			loc82	82		CAP8_c359_95	93.6684		18.7558	2.6794	5.37951	1.08801e-05	15.0833	1.08801e-05	0.0113431	NA									1e-16	-0.0559595	0.3892	0.660139	-0.240581	1.1838	0.150513	-0.0847585
Grp7_PC4	PCs	Haplotype	wsnp_Ex_rep_c102478_87635370	85	3A	90.1146			RAC875_c66845_466	86.0791		RFL_Contig4403_1034	98.9828		18.6431	2.6633	6.74513	3.25961e-07	18.5004	3.25961e-07	0.000687833	NA									1e-16	0.225203	0.172268	0.53411	0.606445	-0.675125	0.794636	0.144629
Grp7_PC4	PCs	SNP	BS00070464_51	85	3A	95.7095	NA	NA	BobWhite_c34866_232	97.4702	72.4885	Excalibur_c64302_103	119.86	480.104	13.3372	13.3372	17.3057	4.62327e-05	6.56364	7.93465e-05	0.115455	0.762048	2	2	2	2	2	0	2	2
Grp6_PC5	PCs	Haplotype	Kukri_c2454_59	85	3A	112.774			loc109	109		BS00022159_51	158.92		6.83619	0.976599	5.96218	2.45107e-06	14.5083	1.65919e-05	0.0133865	NA									1e-16	0.361614	-0.124156	0.0837647	-0.0694912	-0.473808	0.12316	0.2732
Grp3_PC8	PCs	Haplotype	wsnp_Ku_c30545_40369365	86	3A	107.221			loc104	104		loc108	108		3.02355e-28	4.31936e-29	4.24013	0.000213213	12.4877	0.000213213	0.273371	NA									1e-16	3.47646e-15	-3.00812e-16	4.75827e-16	1.65254e-15	2.48781e-15	-4.09303e-16	-2.32721e-15
Grp3_PC7	PCs	SNP	wsnp_Ex_c3478_6369892	86	3A	119.359	478.661	478.661	Kukri_rep_c114028_94	112.272	269.671	GENE_2052_186	119.86	491.185	0.00647952	0.00647952	15.082	0.000137537	5.82164	0.000227841	0.519008	-0.0171674	0	0	0	0	0	0	0	2
b	Yr1	SNP	Excalibur_c60452_196	87	3A	111.267	393.911	393.912	BS00073854_51	108.231	144.472	GENE_2052_186	119.86	491.185	7.5284	7.5284	14.6607	0.000169027	5.50485	0.000169027	0.252834	-0.664255	0	0	0	2	0	0	0	0
b	meta	SNP	Excalibur_c60452_196	87	3A	111.267	393.911	393.912	BS00073854_51	108.231	144.472	wsnp_Ex_c2148_4035913	146.855	514.313	4.98672	4.98672	13.9989	0.000231968	4.56427	0.000231968	0.385476	-0.516744	0	0	0	2	0	0	0	0
Grp6_PC5	PCs	SNP	CAP7_c2141_129	88	3A	147.357	515.828	515.828	Ra_c88203_1055	152.382	510.837	Kukri_rep_c87640_135	161.941	573.986	5.26602	5.26602	16.9009	5.56988e-05	6.36173	0.000140614	0.255159	-0.447466	0	0	0	0	0	2	0	0
Mn_whole	Yr1	Haplotype	Kukri_rep_c87640_135	89	3A	161.941			loc142	142		BobWhite_c17879_519	205.98		104.061	14.8658	4.2281	0.000211075	11.717	0.000211075	0.177646	NA									1e-16	1.65717	0.783144	-1.02069	-0.0883327	-0.501156	1.40138	-1.45961
MTI	Yr1	SNP	BS00064039_51	89	3A	162.443	574.016	574.017	BS00107444_51	144.845	569.424	IAAV902	136.235	574.257	4469.67	4469.67	20.5076	9.92809e-06	4.23202	3.17379e-05	0.230703	-11.2807	2	0	2	2	2	2	0	2
MTI	meta	SNP	BS00064039_51	89	3A	162.443	574.016	574.017	Tdurum_contig59531_914	139.302	543.179	IAAV902	136.235	574.257	3295.78	3295.78	15.3824	0.00011648	3.5032	0.00011648	0.675477	-9.29029	2	0	2	2	2	2	0	2
SO	Yr1	SNP	BS00064039_51	89	3A	162.443	574.016	574.017	BS00028660_51	150.875	507.468	IAAV902	136.235	574.257	2628.62	2628.62	16.5078	6.82272e-05	3.58983	0.000109541	0.269288	-8.6509	2	0	2	2	2	2	0	2
Grp4_PC1	PCs	SNP	BS00064039_51	89	3A	162.443	574.016	574.017	Tdurum_contig59531_914	139.302	543.179	IAAV902	136.235	574.257	41.7977	41.7977	17.0407	5.30391e-05	3.66327	5.30391e-05	0.292421	1.11473	2	0	2	2	2	2	0	2
b	meta	Haplotype	BS00064039_51	90	3A	162.443			loc96	96		loc178	178		9.12513	1.30359	9.83622	1.73193e-10	14.5484	9.2005e-07	0.00138404	NA									1e-16	-0.615267	0.0870203	-0.78892	-0.751282	-0.153021	-0.337094	0.0210938
b	Yr2	Haplotype	loc173	90	3A	173			loc96	96		loc179	179		7.02941	1.0042	6.16748	1.55404e-06	12.9865	1.16665e-05	0.0121032	NA									1e-16	-0.24971	0.0998407	-0.464218	-0.644072	0.168577	-0.0635833	0.28548
Grp2_PC5	PCs	SNP	BS00056089_51	90	3A	174.701	616.492	616.492	CAP7_c2141_129	147.357	515.828	Kukri_c35426_507	191.214	639.087	0.781285	0.781285	14.3897	0.000193622	5.90177	0.000193622	0.308584	-0.122801	0	2	0	2	2	0	0	2
Grp2_PC5	PCs	Haplotype	RAC875_c26514_127	90	3A	189.701			loc174	174		loc197	197		1.10172	0.157389	5.90649	2.83084e-06	16.5816	2.83084e-06	0.00467901	NA									1e-16	-0.276741	-0.0407948	-0.166783	-0.147269	0.0806463	-0.0862393	-0.0212266
Grp4_PC8	PCs	SNP	BS00038664_51	90	3A	192.721	642.933	644.623	BS00074617_51	174.701	620.212	BS00060029_51	212.855	686.254	0.0736215	0.0736215	14.5643	0.000178191	6.02775	0.000178191	0.262198	-0.0391935	2	0	0	2	2	0	0	0
Grp2_PC8	PCs	SNP	wsnp_Ex_c9483_15722127	91	3A	180.323	627.278	627.278	Tdurum_contig76105_124	180.825	624.534	wsnp_Ku_c38911_47455924	182.091	633.854	0.0252279	0.0252279	20.406	1.03966e-05	7.81763	3.06111e-05	0.0715454	-0.0267699	0	0	2	0	0	2	0	0
Grp2_PC8	PCs	Haplotype	Excalibur_c39309_171	91	3A	194.731			loc180	180		loc196	196		0.020447	0.002921	4.08786	0.000316042	12.0935	0.000316042	0.116652	NA									1e-16	-0.0137543	-0.0309994	-0.000151208	-0.0211955	-0.0404273	-0.0200386	0.00388679
Grp3_PC5	PCs	Haplotype	Kukri_c31546_66	92	3A	210.834			loc210	210		Kukri_c49927_151	220.689		4.18768	0.59824	4.85335	4.34778e-05	14.0402	4.34778e-05	0.0839017	NA									1e-16	0.177921	-0.318983	-0.197684	-0.0497067	-0.113045	-0.462014	-0.213223
PE	meta	SNP	BS00022424_51	92	3A	228.315	700.591	701.891	Excalibur_c20250_313	221.192	696.242	BS00097265_51	227.305	700.809	5.31685	5.31685	13.9725	0.00023554	4.35435	0.000345659	0.99372	-0.425703	2	2	2	2	2	2	0	2
Grp7_PC3	PCs	SNP	BS00022424_51	92	3A	228.315	700.591	701.891	CAP11_c3472_60	206.483	659.04	BS00097265_51	227.305	700.809	16.5349	16.5349	15.6282	0.00010505	5.658	0.00010505	0.364411	0.781257	2	2	2	2	2	2	0	2
PE	Yr2	SNP	Kukri_rep_c107195_111	92	3A	228.818	700.73	700.73	wsnp_Ku_c10468_17301042	233.451	699.858	BS00023222_51	256.388	714.588	14.5322	14.5322	14.1614	0.000215699	6.0998	0.000215699	0.919888	-0.722493	2	2	2	2	2	2	0	2
Grp6_PC2	PCs	SNP	RAC875_rep_c90531_283	93	3A	216.408	689.498	689.498	BS00049977_51	218.418	688.689	BobWhite_c1895_1953	217.916	691.041	11.0052	11.0052	16.8223	5.79678e-05	5.39619	0.000155543	0.62955	-0.764439	2	2	0	2	2	2	2	2
S_whole	Yr1	Haplotype	Kukri_c49927_151	93	3A	220.689			loc101	101		BS00022804_51	224.259		0.00521309	0.000744727	5.36879	1.06463e-05	14.4222	1.06463e-05	0.0269469	NA									1e-16	-0.00336843	-0.0171368	0.000647572	-0.00581339	0.00805823	0.00519613	-0.00931764
K_whole	meta	Haplotype	BS00009649_51	94	3A	268.694			loc268	268		loc269	269		447949	63992.8	4.65146	6.97942e-05	12.7407	6.97942e-05	0.1383	NA									1e-16	-81.1273	-204.884	2.26891	-11.1398	-54.1358	55.4754	-101.196
K_whole	Yr1	Haplotype	BS00009649_51	94	3A	268.694			loc267	267		loc270	270		630058	90008.3	3.99869	0.000383603	11.1521	0.000383603	0.161613	NA									1e-16	-114.701	-240.672	44.6734	48.4921	-29.0972	37.988	-71.4799
Grp5_PC7	PCs	SNP	IAAV5507	95	3A	287.835	732.667	732.667	RAC875_c99055_69	283.736	729.682	Jagger_c367_427	299.629	739.562	2.38111	2.38111	19.6786	1.46538e-05	7.25734	2.75828e-05	0.118126	-0.212107	0	2	0	2	2	0	0	2
Grp3_PC1	PCs	SNP	Excalibur_c11601_231	96	3B	3.52272	3.27504	3.27512	Kukri_c17082_378	1.51265	2.48757	BS00047528_51	21.4101	6.7547	71.6703	71.6703	18.6345	2.43446e-05	6.75077	6.52691e-05	0.189841	1.3646	0	0	0	2	0	0	0	2
b	meta	SNP	Excalibur_c11601_231	96	3B	3.52272	3.27504	3.27512	NA	287.332	NA	BS00058861_51	12.3289	5.6738	6.74863	6.74863	18.9451	2.03867e-05	6.17693	5.59827e-05	0.205914	0.406041	0	0	0	2	0	0	0	2
b	Yr2	SNP	Excalibur_c11601_231	96	3B	3.52272	3.27504	3.27512	NA	287.332	NA	BS00058861_51	12.3289	5.6738	6.94457	6.94457	23.0268	3.00347e-06	7.63581	3.36954e-05	0.151209	0.423694	0	0	0	2	0	0	0	2
L.b	Yr2	SNP	Excalibur_c11601_231	96	3B	3.52272	3.27504	3.27512	Excalibur_c57482_242	4.02524	3.27449	Excalibur_c24634_68	6.04041	3.41177	7.85943	7.85943	24.8539	1.27598e-06	8.54743	1.09128e-05	0.0793251	-0.450738	0	0	0	2	0	0	0	2
L.b	meta	SNP	Excalibur_c11601_231	96	3B	3.52272	3.27504	3.27512	JD_c15022_129	3.52272	3.2377	wsnp_Ra_c41135_48426638	4.52775	3.40887	12.1505	12.1505	18.3476	2.71402e-05	6.81011	2.71402e-05	0.197282	-0.544827	0	0	0	2	0	0	0	2
L.b	Yr1	SNP	Excalibur_c11601_231	96	3B	3.52272	3.27504	3.27512	NA	287.332	NA	BS00058861_51	12.3289	5.6738	13.0621	13.0621	18.1579	3.06389e-05	5.86439	0.000139634	0.258118	-0.582038	0	0	0	2	0	0	0	2
L	Yr2	SNP	Excalibur_c57482_242	96	3B	4.02524	3.27449	3.27569	RAC875_c76611_364	2.51769	3.24225	Excalibur_c24634_68	6.04041	3.41177	0.448742	0.448742	17.6797	3.82905e-05	7.12256	6.34322e-05	0.369513	-0.138422	0	0	0	0	0	0	0	2
Grp2_PC6	PCs	SNP	Kukri_c12817_59	97	3B	3.52272	2.95869	2.9588	Excalibur_c6782_253	2.01517	0.983819	JD_c15022_129	3.52272	3.2378	0.235722	0.235722	15.2623	0.000125486	6.65713	0.000125486	0.337263	-0.0679852	0	0	0	2	2	2	2	0
K_white	Yr1	Haplotype	wsnp_Ra_c41135_48426638	98	3B	4.52775			Tdurum_contig27982_568	308.799		Ra_c17608_960	13.339		250893	35841.9	4.72921	5.6936e-05	12.9262	5.6936e-05	0.0361151	NA									1e-16	305.272	573.665	372.779	386.748	280.389	242.606	329.85
DT	Yr1	Haplotype	RFL_Contig1801_429	98	3B	9.31377			NA	NA		NA	NA		0.473005	0.0675721	3.74007	0.000772216	11.1321	0.000772216	0.370033	NA									1e-16	0.151384	0.477069	0.157428	0.17858	0.336629	0.294551	0.153748
PE	Yr1	Haplotype	RFL_Contig1801_429	98	3B	9.31377			NA	NA		NA	NA		1.48941	0.212773	3.77123	0.000712809	11.2144	0.000712809	0.341931	NA									1e-16	0.333981	0.937499	0.333503	0.373941	0.6631	0.559138	0.322581
SO	Yr2	Haplotype	BS00065388_51	99	3B	56.5592			loc53	53		BS00087825_51	61.5998		3097.91	442.558	4.75749	5.97718e-05	8.67775	5.97718e-05	0.112804	NA									1e-16	-2.202	-21.5843	-2.13341	-8.73493	0.464212	-5.38937	6.52384
ST	meta	Haplotype	BobWhite_c23887_88	99	3B	57.5643			BS00022315_51	56.0567		loc59	59		19.4759	2.78228	4.95093	3.57158e-05	6.43648	0.00038104	0.278523	NA									1e-16	0.274494	2.00611	0.379601	0.738282	0.0260562	0.990801	0.185606
Grp4_PC1	PCs	Haplotype	loc58	99	3B	58			loc51	51		BS00022242_51	63.6253		50.6507	7.23581	5.83859	3.94071e-06	8.6455	3.94071e-06	0.00743878	NA									1e-16	1.21824	4.62316	1.10827	1.95552	0.242433	1.53111	0.693127
GW	Yr2	SNP	GENE_1771_541	100	3B	57.0618	32.4588	32.4589	wsnp_RFL_Contig2177_1500201	47.3108	23.9596	tplb0042o10_1533	66.6609	49.8615	0.193162	0.193162	15.9667	8.89466e-05	4.82398	0.000145937	0.215285	0.06266	0	2	0	0	2	0	0	2
ST	Yr2	Haplotype	loc63	101	3B	63			loc61	61		loc66	66		24.1371	3.44816	5.07312	2.75958e-05	8.67474	2.75958e-05	0.0972929	NA									1e-16	-0.22233	-0.715805	-0.397298	-0.865687	-1.76007	-0.370654	-1.39872
SO	Yr1	SNP	IAAV6423	102	3B	87.1282	68.8821	70.302	BobWhite_rep_c63085_120	78.0416	66.5814	Excalibur_c32170_145	89.6562	119.393	2270.48	2270.48	14.2587	0.000206907	3.10073	0.000206907	0.23314	-8.84623	2	2	2	2	2	0	2	2
Fe_white	Yr1	SNP	Kukri_s116671_78	102	3B	90.1587	120.611	128.669	BobWhite_c35859_105	74.001	60.742	Jagger_c2707_152	113.15	414.02	29.2217	29.2217	15.083	0.00013937	5.20268	0.000921098	0.712878	1.52545	0	0	0	0	0	0	2	0
Grp2_PC2	PCs	SNP	Kukri_c21467_571	102	3B	93.1738	100.968	100.968	BobWhite_rep_c63085_120	78.0416	66.5814	BobWhite_c17906_121	112.145	256.784	19.3857	19.3857	16.7914	5.9398e-05	6.30107	0.000101039	0.215949	-0.705084	2	2	2	2	2	0	0	2
GL	Yr1	SNP	Kukri_c21467_571	102	3B	93.1738	100.968	100.968	Excalibur_c43468_438	72.2196	68.8799	BobWhite_c17906_121	112.145	256.784	1.26817	1.26817	22.0326	4.69046e-06	6.60196	3.32826e-05	0.0587508	0.175665	2	2	2	2	2	0	0	2
GL	meta	SNP	Kukri_c3305_2048	102	3B	95.6915	145.904	145.905	BobWhite_rep_c63085_120	78.0416	66.5814	BobWhite_c17906_121	112.145	256.784	0.911213	0.911213	16.2316	7.66865e-05	4.93251	0.000125749	0.187668	-0.170674	0	0	0	0	0	2	0	0
Grp2_PC5	PCs	SNP	Excalibur_c34554_312	102	3B	97.199	148.543	148.543	BS00110493_51	82.6004	70.9093	BobWhite_c17906_121	112.145	256.784	0.892064	0.892064	16.43	7.07653e-05	6.73859	0.000113675	0.147003	-0.172974	0	0	0	0	0	2	0	0
Fe_white	Yr1	SNP	CAP7_c1100_277	102	3B	100.769	155.022	158.215	BS00065333_51	98.204	149.471	BS00065678_51	104.602	187.355	47.4462	47.4462	24.4896	1.57141e-06	8.44739	1.24889e-05	0.0453909	-7.15837	0	0	0	0	0	0	2	0
TGW	Yr2	SNP	wsnp_JD_c17082_16025440	102	3B	108.12	190.473	190.473	BS00110493_51	82.6004	70.9093	Kukri_c36111_329	125.713	515.216	254.016	254.016	14.8242	0.000155666	5.63651	0.000609445	0.770834	2.16764	2	2	2	2	2	0	0	2
Mn_whole	Yr2	SNP	BS00094923_51	103	3B	131.748	NA	NA	Kukri_c7804_2504	121.693	457.026	BS00066467_51	132.753	553.733	82.115	82.115	18.8986	2.1272e-05	6.84529	2.1272e-05	0.0332903	1.26751	2	2	0	0	0	2	0	0
Grp5_PC5	PCs	SNP	BS00022122_51	103	3B	140.312	547.45	553.733	RAC875_c43893_213	123.2	481.621	Ku_c25346_503	172.57	581.965	3.55749	3.55749	15.4207	0.000116357	5.09476	0.000217196	0.434345	0.247562	0	0	2	2	2	0	2	2
Grp2_PC7	PCs	SNP	BobWhite_c12281_752	104	3B	147.896	605.267	605.269	RAC875_c46237_294	126.216	498.058	BobWhite_c6974_329	175.617	610.495	0.156457	0.156457	26.466	6.11819e-07	9.16633	5.88158e-06	0.00981973	0.0677537	2	2	2	2	2	0	2	2
Grp2_PC7	PCs	Haplotype	BS00035137_51	105	3B	165.012			IAAV5662	60.5948		loc216	216		0.150466	0.0214951	5.63085	5.77985e-06	15.931	5.77985e-06	0.00220757	NA									1e-16	0.016832	0.0160211	0.053049	0.0100546	-0.041976	0.0414857	0.124788
L	meta	SNP	IAAV5835	106	3B	177.124	618.155	618.155	Jagger_c5649_59	142.855	581.964	CAP8_c1113_199	198.035	723.648	0.727192	0.727192	15.9245	8.92123e-05	5.08218	0.000366258	0.352475	0.14176	2	2	2	2	2	0	2	2
L	Yr1	SNP	BobWhite_c24364_73	106	3B	191.498	672.961	672.961	BobWhite_c12281_752	147.896	605.267	RAC875_c22641_993	200.553	728.811	1.65853	1.65853	16.8316	5.79711e-05	7.26026	5.79711e-05	0.105348	0.216802	2	2	2	2	2	0	2	2
Grp7_PC9	PCs	SNP	BS00070018_51	107	3B	208.233	736.914	736.916	RAC875_rep_c69917_755	201.056	729.209	BS00059416_51	222.349	745.29	0.112559	0.112559	19.8899	1.32437e-05	8.50396	1.32437e-05	0.038438	0.0638054	2	2	2	0	2	2	2	2
Grp3_PC1	PCs	SNP	wsnp_Ex_rep_c101457_86817938	108	3B	214.776	739.124	739.125	wsnp_Ex_c3040_5615597	199.543	710.964	BS00068556_51	225.867	754.384	55.4729	55.4729	14.4231	0.000190893	5.2251	0.000190893	0.346135	-1.15861	2	0	2	2	2	0	2	2
Grp5_PC4	PCs	Haplotype	Tdurum_contig69073_365	109	3B	215.278			loc204	204		BS00022403_51	222.852		6.53391	0.933416	4.67984	6.77222e-05	13.4944	6.77222e-05	0.0790055	NA									1e-16	-0.481326	-1.57355	-0.897664	-0.277583	-0.92792	-0.582317	-1.36235
Fe_whole	Yr1	Haplotype	GENE_0293_346	110	3B	236.09			BS00095515_51	234.049		loc254	254		15.2977	2.18538	4.30844	0.000174999	12.3018	0.000174999	0.364662	NA									1e-16	-0.0182452	-1.76614	-0.957925	-0.29828	-0.885357	-0.297971	-1.21213
Fe_whole	meta	Haplotype	loc253	110	3B	253			BS00095515_51	234.049		BS00048659_51	256.323		59.9946	8.57065	4.82972	4.3753e-05	13.1647	4.3753e-05	0.0853691	NA									1e-16	-0.709489	-2.68004	-2.3557	-0.369485	-0.956488	-0.502268	-1.20968
L.b	Yr1	Haplotype	RAC875_s113853_61	111	3D	8.09181			BobWhite_rep_c50331_350	6.05071		loc48	48		18.2093	2.60133	8.91546	2.01506e-09	14.7603	1.90147e-05	0.00503698	NA									1e-16	12.9647	22.6462	11.5179	13.5662	11.8333	12.3612	12.0637
L.b	meta	Haplotype	loc31	112	3D	31			BobWhite_rep_c50331_350	6.05071		loc48	48		13.5453	1.93504	6.47992	6.39872e-07	13.6913	2.43311e-05	0.0132585	NA									1e-16	3.9043	9.29394	1.88334	-0.271574	2.27745	3.48066	2.74369
GA	Yr2	Haplotype	RAC875_c48773_253	113	3D	39.5953			loc26	26		loc67	67		28.2804	4.04005	7.12212	1.28593e-07	17.1379	1.19003e-06	0.00153649	NA									1e-16	-3.14826	-5.08395	-6.94616	-11.3321	-5.53795	-4.54528	-6.36353
GA	meta	Haplotype	RAC875_c48773_253	113	3D	39.5953			loc26	26		loc80	80		23.4015	3.34307	5.21423	1.64392e-05	12.2329	1.64392e-05	0.0222396	NA									1e-16	-1.41188	-0.0564564	-3.92849	-9.54232	-3.07808	-2.19111	-3.89467
GL	Yr2	Haplotype	BS00038834_51	113	3D	48.8643			loc30	30		loc78	78		1.74559	0.24937	6.68678	3.70177e-07	18.156	3.70177e-07	0.000427976	NA									1e-16	-0.829122	-1.75968	-1.86233	-2.48985	-1.37536	-1.10375	-1.62172
TGW	meta	Haplotype	GENE_1771_89	113	3D	50.8795			loc26	26		loc76	76		275.089	39.2985	5.51591	8.03801e-06	9.80859	8.03801e-06	0.00717777	NA									1e-16	-9.13614	-10.1322	-16.3746	-29.1997	-15.0451	-9.67137	-16.0385
Grp3_PC7	PCs	SNP	wsnp_Ex_c18250_27065775	114	3D	94.1929	122.454	122.454	IAAV2729	91.0992	86.353	BobWhite_c27163_179	111.877	511.3	0.00668028	0.00668028	15.5493	0.000109212	6.00201	0.000277692	0.601202	-0.0167717	0	0	0	0	0	0	2	0
K_white	Yr1	SNP	TA004904_1360	115	3D	109.312	468.769	468.769	BS00022212_51	100.377	278.968	Ku_c6080_1667	107.271	488.858	242430	242430	20.6283	9.09216e-06	6.26169	2.99486e-05	0.147747	-67.9666	2	2	0	2	0	0	0	0
K_white	meta	SNP	TA004904_1360	115	3D	109.312	468.769	468.769	BS00022212_51	100.377	278.968	BobWhite_c27163_179	111.877	511.3	286005	286005	15.0357	0.000140359	4.67929	0.000262345	0.761437	-70.3544	2	2	0	2	0	0	0	0
Grp4_PC7	PCs	Haplotype	loc110	116	3D	110			loc103	103		loc117	117		0.156958	0.0224226	5.07657	2.46758e-05	14.7737	2.46758e-05	0.0625904	NA									1e-16	0.0346518	0.0157271	-0.104293	-0.215731	-0.00839805	0.0169318	0.148357
Grp4_PC5	PCs	Haplotype	loc111	116	3D	111			loc106	106		loc116	116		1.55844	0.222635	5.11319	2.59258e-05	8.7469	2.59258e-05	0.116363	NA									1e-16	0.409061	0.0940075	0.1633	0.484552	0.278784	-0.126386	-0.173552
Mg_white	Yr1	Haplotype	loc141	117	3D	141			loc137	137		loc145	145		588.812	84.116	4.02773	0.000355703	11.224	0.000355703	0.221013	NA									1e-16	-1.27971	4.48607	-0.0283297	-12.3696	4.12107	-0.924239	8.73907
HFN	Yr2	SNP	BS00069271_51	118	4A	4.71553	4.59531	4.62014	JD_c21248_511	0	2.79097	BS00043286_51	16.6204	7.405	12257.1	12257.1	20.6787	9.19463e-06	6.37653	0.000176362	0.436886	15.6398	0	0	0	2	0	2	0	2
MTI	Yr1	SNP	BS00092244_51	119	4A	19.7141	11.8113	11.8114	BS00108852_51	12.4513	11.319	BS00065863_51	29.1693	12.2088	3178.52	3178.52	14.5835	0.000176277	3.00951	0.000176277	0.349227	-10.6487	2	2	2	2	2	2	0	2
S_white	Yr1	Haplotype	loc39	120	4A	39			loc27	27		loc52	52		726.248	103.75	4.97959	3.31778e-05	7.98774	3.31778e-05	0.0586802	NA									1e-16	17.2983	-3.38335	8.78316	-28.0045	3.67763	2.35945	1.58827
Zn_whole	meta	SNP	Ex_c7227_53	121	4A	46.406	27.6758	27.6759	wsnp_Ra_c14920_23225219	23.3427	12.6806	Tdurum_contig11919_360	54.619	29.0699	23.7096	23.7096	14.8385	0.000152076	6.08536	0.000152076	0.403379	-0.680748	2	2	0	2	2	0	2	0
Se_whole	Yr2	Haplotype	loc50	122	4A	50			loc37	37		wsnp_JD_c14769_14413046	77.9958		5.08802e-07	7.2686e-08	5.10226	2.25837e-05	14.5354	2.25837e-05	0.0687555	NA									1e-16	0.000117457	8.82085e-05	-0.000153202	-2.1741e-05	-8.34204e-05	4.02297e-06	0.000170425
Grp7_PC8	PCs	Haplotype	BS00040648_51	123	4A	96.6868			BS00022596_51	92.6305		BS00072025_51	110.567		2.33471	0.33353	5.08628	2.3746e-05	14.6155	2.3746e-05	0.0230893	NA									1e-16	0.207462	0.146303	0.571724	-0.167377	-0.0724032	-0.215336	0.005039
Grp8_PC6	PCs	Haplotype	loc103	123	4A	103			BS00041735_51	93.6407		loc117	117		17.0297	2.43282	5.03218	3.01541e-05	15.8511	3.01541e-05	0.0292971	NA									1e-16	0.466911	0.306373	0.684896	-0.0570612	-0.942517	0.0849402	0.40695
Se_whole	Yr1	SNP	wsnp_Ex_c539_1072859	123	4A	103.235	597.688	597.688	BS00064810_51	96.6868	595.376	wsnp_Ex_c24474_33721784	121.009	612.114	1.08413e-05	1.08413e-05	15.4652	0.000112783	5.75395	0.000658454	0.806674	0.000501856	0	0	0	0	0	2	2	0
Grp8_PC6	PCs	SNP	wsnp_Ex_c539_1072859	123	4A	103.235	597.688	597.688	GENE_2267_428	110.064	597.679	BS00107069_51	104.758	600.905	16.9153	16.9153	18.1733	3.15309e-05	8.60585	3.15309e-05	0.229198	-0.765664	0	0	0	0	0	2	2	0
Grp7_PC8	PCs	SNP	BS00107097_51	123	4A	104.758	599.326	599.846	IAAV4932	97.1893	595.552	BobWhite_c19919_572	107.793	601.28	1.67671	1.67671	13.9564	0.000240258	5.79155	0.000358367	0.83957	-0.230616	0	0	0	0	0	2	2	0
ER	meta	SNP	Kukri_c2706_1424	124	4A	103.235	597.694	597.694	BS00083818_51	87.5951	577.05	RAC875_c48107_65	110.064	597.917	8.34788	8.34788	15.2257	0.000125744	5.31492	0.000125744	0.396635	-0.421927	2	0	0	2	2	2	2	2
ER	Yr2	SNP	BS00077716_51	125	4A	103.235	597.693	597.693	BS00040648_51	96.6868	594.664	Jagger_c4331_105	113.1	606.401	8.38032	8.38032	14.1382	0.000219442	4.6823	0.000219442	0.373749	0.398138	0	2	2	0	0	2	2	0
Fe_white	Yr1	SNP	wsnp_JD_c38619_27992279	126	4A	128.694	615.22	615.22	RFL_Contig3679_315	123.552	615.11	wsnp_Ex_c41074_47987860	133.749	617.947	31.3177	31.3177	16.1648	8.19671e-05	5.57584	0.00013546	0.406164	0.923587	0	0	2	0	0	2	0	0
ER	Yr2	SNP	BS00099725_51	126	4A	129.704	617.002	617.002	IACX2890	110.567	605.66	RAC875_c88582_131	170.64	627.82	9.92952	9.92952	16.7518	6.04626e-05	5.54788	9.7082e-05	0.407285	0.468028	2	2	0	2	2	0	2	0
Mg_white	Yr1	SNP	Tdurum_contig44771_984	127	4A	180.883	732.519	732.519	RAC875_c20429_903	131.227	617.949	Excalibur_c10699_404	214.75	744.31	652.756	652.756	18.0873	3.08487e-05	6.55248	8.31305e-05	0.0644387	5.95119	0	0	0	0	0	2	0	0
Mg_white	meta	SNP	BS00023164_51	127	4A	192.006	715.513	715.513	Kukri_c25115_740	192.508	712.864	Excalibur_c10699_404	214.75	744.31	3716.72	3716.72	17.3646	4.46304e-05	6.5244	4.46304e-05	0.217404	10.4773	0	0	0	0	0	2	2	0
Grp4_PC2	PCs	Haplotype	loc216	128	4A	216			loc209	209		BS00039936_51	0		16.1205	2.30292	4.60197	8.43877e-05	13.5801	8.43877e-05	0.0456646	NA									1e-16	1.62088	2.15696	-0.0370196	-0.78314	1.02034	0.0640408	-0.274046
Grp5_PC7	PCs	SNP	RAC875_c86104_111	129	4B	3.59629	1.04699	1.04709	NA	218.298	NA	BobWhite_c1656_186	10.4209	7.03846	1.98908	1.98908	16.4386	7.03632e-05	6.06245	7.03632e-05	0.354379	0.256549	2	2	2	2	2	2	2	0
Grp6_PC7	PCs	SNP	RAC875_c86104_111	129	4B	3.59629	1.04699	1.04709	NA	218.298	NA	BobWhite_c1656_186	10.4209	7.03846	1.36575	1.36575	14.586	0.000174378	5.32975	0.000174378	0.569608	0.211857	2	2	2	2	2	2	2	0
Grp8_PC11	PCs	Haplotype	IAAV5038	130	4B	10.4209			IAAV883	218.298		loc23	23		9.88229	1.41176	6.29162	1.38103e-06	15.3947	4.67194e-05	0.0338529	NA									1e-16	0.376818	0.509813	1.79387	0.777732	0.637017	0.691555	0.229156
Grp8_PC3	PCs	SNP	wsnp_Ex_c13357_21054802	131	4B	25.9118	11.3472	11.3474	Tdurum_contig49608_1185	10.4209	7.04372	BobWhite_c7400_334	10.9234	12.2478	18.4585	18.4585	16.8252	6.06219e-05	6.96016	0.000194068	0.544305	1.18379	0	0	0	0	0	2	0	0
P_whole	Yr2	Haplotype	loc35	132	4B	35			loc16	16		loc44	44		248007	35429.5	5.00141	2.93547e-05	14.2892	2.93547e-05	0.0443196	NA									1e-16	95.7355	-70.8648	-7.07647	35.3892	106.465	-32.6261	25.7835
SPW	Yr1	Haplotype	loc36	132	4B	36			loc15	15		BS00023766_51	48.6501		87.2022	12.4575	4.799	5.44755e-05	8.88613	5.44755e-05	0.128462	NA									1e-16	1.90742	0.514	0.648091	1.02953	-1.70432	-1.4501	-0.110549
P_whole	Yr2	SNP	BS00022534_51	132	4B	40.1743	22.8541	22.855	Tdurum_contig49608_1185	10.4209	7.04372	BS00030843_51	64.8554	132.334	182855	182855	14.0475	0.000229068	5.55916	0.000229068	0.860866	-63.9277	2	0	2	2	2	0	2	0
S_white	Yr1	SNP	BS00100838_51	132	4B	47.1374	28.7165	28.7168	Kukri_c6242_147	37.6566	22.9024	BS00022047_51	50.6601	39.016	865.517	865.517	14.3761	0.000191902	5.20853	0.000191902	0.544483	4.05713	0	2	0	0	2	2	2	2
Grp4_PC8	PCs	SNP	GENE_4933_1085	132	4B	47.1374	14.1181	14.1228	Excalibur_c7581_791	14.0172	14.1124	wsnp_CAP11_c1103_647926	38.6617	22.8803	0.0862174	0.0862174	17.0561	5.23777e-05	7.05904	8.65258e-05	0.207695	0.0462667	0	0	0	2	0	0	2	0
GW	Yr1	Haplotype	CAP7_c1893_424	132	4B	49.1526			loc48	48		loc230	230		0.319843	0.0456919	7.09329	1.6614e-07	9.60425	4.70323e-05	0.0759233	NA									1e-16	-0.0076387	0.00399704	-0.0272663	0.0303216	-0.0580345	-0.188135	-0.0518064
TGW	Yr1	Haplotype	BS00084070_51	132	4B	49.6551			loc48	48		BS00022038_51	52.6702		347.508	49.6441	5.81716	3.76468e-06	9.84713	3.76468e-06	0.00970185	NA									1e-16	-1.45199	-0.376817	-0.479984	0.761382	-3.21534	-6.20893	-1.6332
GW	meta	Haplotype	Tdurum_contig82378_561	132	4B	50.1576			loc48	48		BS00022038_51	52.6702		0.240776	0.0343966	5.1077	2.30784e-05	9.22497	2.30784e-05	0.0440289	NA									1e-16	-0.00249526	0.00505648	0.0181619	0.045472	-0.0300705	-0.149132	-0.0216221
Grp2_PC7	PCs	SNP	BS00033614_51	132	4B	51.1627	39.3101	39.3102	BS00023766_51	48.6501	31.8753	IAAV971	52.6702	40.7526	0.110721	0.110721	18.7294	2.32562e-05	6.48682	4.21642e-05	0.0725007	0.0473681	2	0	2	2	2	0	0	0
Grp2_PC1	PCs	SNP	IAAV971	132	4B	52.6702	40.7524	40.7526	Ra_c26080_461	50.1576	35.5209	IACX5783	54.6957	61.3068	73.3003	73.3003	18.1284	3.10789e-05	5.92448	9.26157e-05	0.661258	-1.83897	2	2	2	2	2	2	0	2
GA	meta	SNP	IAAV971	132	4B	52.6702	40.7524	40.7526	BS00095416_51	51.6652	40.2338	IACX5783	54.6957	61.3068	23.0169	23.0169	22.1527	4.39966e-06	6.59894	1.4696e-05	0.1042	1.05282	2	2	2	2	2	2	0	2
GA	Yr1	SNP	IAAV971	132	4B	52.6702	40.7524	40.7526	BS00095416_51	51.6652	40.2338	IACX5783	54.6957	61.3068	24.3243	24.3243	19.6175	1.4822e-05	6.01623	0.000316774	0.88609	0.911368	2	2	2	2	2	2	0	2
GW	meta	SNP	IAAV971	132	4B	52.6702	40.7524	40.7526	BS00095416_51	51.6652	40.2338	IACX5783	54.6957	61.3068	0.473381	0.473381	34.5857	1.46331e-08	9.53207	9.31244e-08	0.000676921	0.151983	2	2	2	2	2	2	0	2
GW	Yr1	SNP	IAAV971	132	4B	52.6702	40.7524	40.7526	BS00095416_51	51.6652	40.2338	IACX5783	54.6957	61.3068	0.572116	0.572116	33.5102	2.41221e-08	8.71569	3.12369e-07	0.00227061	0.170414	2	2	2	2	2	2	0	2
GW	Yr2	SNP	IAAV971	132	4B	52.6702	40.7524	40.7526	BS00095416_51	51.6652	40.2338	IACX5783	54.6957	61.3068	0.258624	0.258624	21.3777	6.55237e-06	6.45882	2.23191e-05	0.162237	0.117193	2	2	2	2	2	2	0	2
TGW	meta	SNP	IAAV971	132	4B	52.6702	40.7524	40.7526	Ra_c26080_461	50.1576	35.5209	IACX5783	54.6957	61.3068	369.955	369.955	25.4676	9.30092e-07	7.01955	3.86228e-06	0.0280749	4.28424	2	2	2	2	2	2	0	2
TGW	Yr1	SNP	IAAV971	132	4B	52.6702	40.7524	40.7526	Ra_c26080_461	50.1576	35.5209	IACX5783	54.6957	61.3068	523.971	523.971	30.2164	1.06162e-07	7.64022	1.38495e-06	0.0100672	5.15383	2	2	2	2	2	2	0	2
L.b	Yr1	SNP	Excalibur_rep_c67779_2380	133	4B	62.3377	89.5185	91.9531	BS00095416_51	51.6652	40.2338	IACX8023	78.1792	405.375	11.2172	11.2172	15.5933	0.000107023	5.03609	0.000107023	0.263681	-0.481766	2	0	2	0	0	2	2	2
Grp6_PC5	PCs	SNP	BS00105308_51	134	4B	73.5727	139.755	139.767	Excalibur_rep_c67779_2380	62.3377	89.5185	IACX8023	78.1792	405.375	4.67152	4.67152	14.9929	0.000142482	5.64353	0.000142482	0.161651	0.313356	0	2	0	2	0	2	0	0
Grp1_PC1	PCs	SNP	Excalibur_c47209_87	135	4B	130.018	604.204	604.204	Kukri_c322_1394	114.772	520.239	BS00106144_51	170.658	604.204	52.6971	52.6971	16.7509	6.1176e-05	5.31635	0.000107998	0.134462	-1.0207	2	2	2	0	0	0	0	2
Grp1_PC3	PCs	SNP	Ra_c5508_706	136	4B	183.042	636.789	636.789	TA005854_0536	126.993	597.033	RAC875_c45353_450	197.073	650.893	16.554	16.554	16.7085	6.20494e-05	6.9174	0.000102531	0.100856	-0.66608	0	2	0	2	2	2	2	2
Zn_white	meta	SNP	RAC875_c51375_394	137	4B	199.083	652.373	652.776	RAC875_rep_c119568_203	186.088	642.192	wsnp_BE403378B_Ta_2_1	205.961	659.156	0.466714	0.466714	14.9425	0.000146804	5.39835	0.000330239	0.258848	0.0989526	0	0	0	0	0	2	2	2
GA	Yr2	SNP	IACX7540	138	4B	209.525	NA	NA	Tdurum_contig50783_285	184.047	637.387	BS00065222_51	230.195	671.708	15.6738	15.6738	14.3457	0.000197436	5.37662	0.000197436	0.463577	-0.838966	2	2	2	2	2	2	2	0
TGW	meta	SNP	IACX7540	138	4B	209.525	NA	NA	BobWhite_c17220_314	163.068	NA	RAC875_c33268_228	222.429	NA	421.347	421.347	29.0054	1.8203e-07	7.99467	1.28021e-05	0.0208789	-4.21344	2	2	2	2	2	2	2	0
Grp8_PC11	PCs	Haplotype	loc213	139	4B	213			loc210	210		loc218	218		7.63192	1.09027	4.85891	5.04513e-05	11.889	0.000256557	0.366008	NA									1e-16	-1.5526	-0.0424552	-0.26964	-0.5042	-0.50426	-0.175285	-0.0310249
Grp7_PC7	PCs	Haplotype	BS00034148_51	140	4B	221.927			NA	NA		NA	NA		3.37485	0.482122	3.88484	0.000533441	11.5623	0.000533441	0.254684	NA									1e-16	-0.15909	-0.330264	0.170862	0.00821365	0.685595	-0.106889	0.216613
TGW	Yr2	Haplotype	loc224	140	4B	224			IAAV8499	216.834		BS00054978_51	0		391.891	55.9845	5.7499	4.17557e-06	16.0197	4.17557e-06	0.00735209	NA									1e-16	5.67661	0.245837	3.75953	-0.121321	5.78697	-0.412134	6.54747
GA	meta	Haplotype	loc225	140	4B	225			loc220	220		BS00054978_51	0		29.4104	4.20148	6.55311	5.04411e-07	15.3741	3.55419e-06	0.00222893	NA									1e-16	0.897513	-0.45609	0.867671	-0.225521	1.17939	-0.401358	1.55302
GA	Yr2	Haplotype	loc225	140	4B	225			Tdurum_contig81113_401	219.362		BS00054978_51	0		21.016	3.00228	5.29265	1.41671e-05	12.7357	1.41671e-05	0.0387588	NA									1e-16	1.17937	-0.0949681	0.911258	-0.14862	1.51289	-0.22889	1.39338
Grp2_PC1	PCs	Haplotype	loc225	140	4B	225			Tdurum_contig81113_401	219.362		BS00054978_51	0		110.502	15.786	5.74702	4.27753e-06	16.2065	4.27753e-06	0.00563592	NA									1e-16	-1.76973	0.573683	-2.18646	0.357974	-2.73149	0.544598	-3.32896
GW	meta	Haplotype	loc225	140	4B	225			loc221	221		BS00054978_51	0		0.275513	0.039359	5.84458	3.44383e-06	10.5558	0.000103013	0.12562	NA									1e-16	0.000758488	-0.0349978	0.135002	0.000200631	0.159746	-0.0367718	0.14631
TGW	meta	Haplotype	loc225	140	4B	225			Excalibur_c20411_127	218.357		BS00054978_51	0		435.789	62.2556	8.73815	2.27019e-09	15.5385	2.93378e-06	0.00644149	NA									1e-16	4.70813	-1.41507	2.7139	-0.473038	5.76896	-0.872721	6.32037
TGW	Yr1	Haplotype	BS00065222_51	140	4B	230.195			loc220	220		BS00054978_51	0		493.927	70.561	8.26815	7.57644e-09	13.9961	1.22876e-06	0.0013495	NA									1e-16	2.82985	-2.46011	5.36299	1.09967	7.61434	-0.189731	7.89653
GA	Yr1	Haplotype	Ku_c2885_1189	140	4B	232.236			loc221	221		BS00054978_51	0		31.7311	4.53302	5.4434	8.87373e-06	14.763	8.87373e-06	0.0076058	NA									1e-16	-0.0396162	-0.793879	1.67355	-0.0872856	1.24147	-0.441675	1.90326
GW	Yr1	Haplotype	Ku_c2885_1189	140	4B	232.236			loc224	224		BS00054978_51	0		0.287341	0.0410488	6.37248	1.01374e-06	8.62828	3.87742e-05	0.0288204	NA									1e-16	-0.0765596	-0.102907	0.167667	-0.0532147	0.126161	-0.0824171	0.144959
Grp5_PC5	PCs	Haplotype	BS00034148_51	141	4B	221.927			loc218	218		loc225	225		4.43765	0.63395	5.57263	7.18494e-06	11.5568	7.40641e-05	0.194857	NA									1e-16	0.36497	-0.399772	-0.471703	0.185232	0.0876023	0.364689	-0.101372
Grp5_PC5	PCs	SNP	wsnp_BE638137B_Ta_2_2	142	4B	221.927	663.857	663.857	BS00034148_51	221.927	663.107	BS00065222_51	230.195	671.708	4.40156	4.40156	19.0796	1.96126e-05	6.30357	9.71075e-05	0.184064	0.40839	0	0	0	0	0	0	2	0
b	Yr2	Haplotype	BS00054978_51	143	4D	0			Ku_c2885_1189	232.236		BS00022283_51	4.60642		6.08882	0.869832	5.34222	1.29198e-05	11.2488	1.29198e-05	0.0522622	NA									1e-16	0.982912	1.07059	0.506239	-0.0826072	0.145798	0.380236	0.411949
b	meta	Haplotype	BS00054978_51	143	4D	0			Ku_c2885_1189	232.236		loc7	7		9.05317	1.29331	9.75864	2.08764e-10	14.4336	1.05082e-05	0.00648886	NA									1e-16	1.84202	2.88239	1.41211	0.676522	1.08762	1.31792	1.24965
b	Yr1	Haplotype	Kukri_rep_c106474_293	143	4D	3.09377			Ku_c2885_1189	232.236		loc6	6		6.92341	0.989058	5.54793	8.03342e-06	9.03152	8.03342e-06	0.0350642	NA									1e-16	2.7208	4.90582	2.54694	1.84736	2.0917	2.19048	2.38838
L.b	Yr1	Haplotype	Kukri_rep_c106474_293	143	4D	3.09377			Ku_c2885_1189	232.236		loc6	6		10.2725	1.4675	5.02952	3.13404e-05	8.32679	3.13404e-05	0.136415	NA									1e-16	-3.42839	-6.51185	-3.38428	-2.41574	-2.67191	-2.95398	-3.1927
Fe_white	Yr2	Haplotype	Excalibur_c6144_1873	143	4D	4.10391			Ku_c2885_1189	232.236		loc6	6		5.33964	0.762805	7.42736	7.07142e-08	14.3979	2.98773e-05	0.0929347	NA									1e-16	-3.54215	-6.49008	-3.61224	-3.75035	-3.9731	-3.56114	-3.4913
Fe_white	Yr2	Haplotype	RFL_Contig2119_607	143	4D	4.60642			Kukri_c64744_698	4.10391		loc14	14		5.20858	0.744082	7.24505	1.11378e-07	14.0445	5.93381e-06	0.0250427	NA									1e-16	83.622	153.693	79.8073	83.7085	84.4107	77.1181	77.586
Zn_whole	Yr2	Haplotype	loc19	143	4D	19			loc14	14		loc28	28		58.264	8.32342	4.3597	0.000155486	12.6884	0.000155486	0.145584	NA									1e-16	-1.6567	-4.512	-1.46755	-2.10663	-0.846375	1.09047	-2.44646
Fe_whole	Yr2	Haplotype	loc21	143	4D	21			Ku_c2885_1189	232.236		loc38	38		182.464	26.0663	5.91799	2.7155e-06	16.4764	2.7155e-06	0.00556739	NA									1e-16	-0.172351	-0.295768	-0.488142	1.1751	2.77581	5.09223	-0.0800367
Grp6_PC3	PCs	Haplotype	Kukri_rep_c68594_530	143	4D	24.9297			loc22	22		loc37	37		9.03895	1.29128	4.37667	0.00014655	12.4724	0.00014655	0.367187	NA									1e-16	-0.98336	-3.00785	-0.841207	-2.28859	-1.59201	-1.88686	-1.75873
Grp5_PC1	PCs	Haplotype	RAC875_c6922_291	143	4D	26.9708			loc12	12		loc39	39		94.0704	13.4386	6.85235	2.43702e-07	18.5941	2.43702e-07	0.000629861	NA									1e-16	-0.265871	2.67189	0.940515	0.528825	-0.469204	-2.0884	1.05432
Mn_whole	Yr2	Haplotype	RAC875_c6922_291	143	4D	26.9708			loc13	13		loc38	38		140.867	20.1238	8.829	1.63145e-09	22.7382	1.63145e-09	4.23171e-06	NA									1e-16	-0.838398	-5.1542	-1.86388	-2.93214	-0.55084	1.47497	-2.05326
SPW	Yr1	Haplotype	loc30	143	4D	30			loc19	19		loc40	40		193.59	27.6557	10.6538	2.84664e-11	19.7273	7.10299e-08	0.000152136	NA									1e-16	5.02537	13.4589	6.12708	7.09169	8.44481	9.78638	5.92045
HFN	Yr1	Haplotype	loc31	143	4D	31			loc27	27		BS00036421_51	40.6091		20082.9	2868.98	4.3027	0.000181338	12.6487	0.000181338	0.200939	NA									1e-16	42.1056	19.6122	27.0321	-20.9755	-9.9013	-4.70293	18.2556
Grp1_PC10	PCs	SNP	RAC875_c1673_663	143	4D	32.2388	16.5865	16.5878	RAC875_c6922_291	26.9708	13.9289	BS00036421_51	40.6091	32.3474	2.08516	2.08516	17.5486	4.11566e-05	7.67827	4.11566e-05	0.299167	-0.213491	2	2	2	2	2	0	0	2
Grp2_PC1	PCs	SNP	RAC875_c1673_663	143	4D	32.2388	16.5865	16.5878	RAC875_c6922_291	26.9708	13.9289	RAC875_rep_c105922_169	40.1066	25.9889	73.727	73.727	18.2339	2.95335e-05	5.95897	0.000142738	0.387425	1.16675	2	2	2	2	2	0	0	2
GA	meta	SNP	RAC875_c1673_663	143	4D	32.2388	16.5865	16.5878	RAC875_c6922_291	26.9708	13.9289	RAC875_rep_c105922_169	40.1066	25.9889	17.515	17.515	16.8574	5.63983e-05	5.02154	8.97167e-05	0.214084	-0.597454	2	2	2	2	2	0	0	2
GA	Yr1	SNP	RAC875_c1673_663	143	4D	32.2388	16.5865	16.5878	RAC875_c6922_291	26.9708	13.9289	RAC875_rep_c105922_169	40.1066	25.9889	28.5428	28.5428	23.0198	2.93454e-06	7.05962	3.52758e-05	0.25642	-0.652921	2	2	2	2	2	0	0	2
GW	meta	SNP	RAC875_c1673_663	143	4D	32.2388	16.5865	16.5878	RAC875_c6922_291	26.9708	13.9289	RAC875_rep_c105922_169	40.1066	25.9889	0.509324	0.509324	37.2118	4.5775e-09	10.2558	1.78558e-07	0.00125681	-0.100916	2	2	2	2	2	0	0	2
GW	Yr2	SNP	RAC875_c1673_663	143	4D	32.2388	16.5865	16.5878	RAC875_c6922_291	26.9708	13.9289	RAC875_rep_c105922_169	40.1066	25.9889	0.222737	0.222737	18.4113	2.70593e-05	5.56257	0.000145876	0.249154	-0.0691241	2	2	2	2	2	0	0	2
HFN	meta	SNP	RAC875_c1673_663	143	4D	32.2388	16.5865	16.5878	RAC875_c6922_291	26.9708	13.9289	RAC875_rep_c105922_169	40.1066	25.9889	12232	12232	30.437	9.33153e-08	10.9946	2.48354e-07	0.00180529	15.5331	2	2	2	2	2	0	0	2
HFN	Yr1	SNP	RAC875_c1673_663	143	4D	32.2388	16.5865	16.5878	RAC875_c6922_291	26.9708	13.9289	RAC875_rep_c105922_169	40.1066	25.9889	32683.4	32683.4	25.7095	8.58218e-07	10.7253	8.58218e-07	0.00623839	26.7311	2	2	2	2	2	0	0	2
Mn_white	meta	SNP	RAC875_c1673_663	143	4D	32.2388	16.5865	16.5878	RAC875_c6922_291	26.9708	13.9289	BS00036421_51	40.6091	32.3474	2.03474	2.03474	14.5728	0.000175941	5.92039	0.000269116	0.689406	-0.20764	2	2	2	2	2	0	0	2
Mn_whole	Yr2	SNP	RAC875_c1673_663	143	4D	32.2388	16.5865	16.5878	RAC875_c6922_291	26.9708	13.9289	RAC875_rep_c105922_169	40.1066	25.9889	183.286	183.286	42.1827	5.67861e-10	15.2791	2.26317e-09	1.6451e-05	-1.97541	2	2	2	2	2	0	0	2
S_whole	Yr2	SNP	RAC875_c1673_663	143	4D	32.2388	16.5865	16.5878	RAC875_c6922_291	26.9708	13.9289	RAC875_rep_c105922_169	40.1066	25.9889	28933.8	28933.8	17.5029	4.17259e-05	7.4958	4.17259e-05	0.222261	-24.8197	2	2	2	2	2	0	0	2
TGW	Yr1	SNP	RAC875_c1673_663	143	4D	32.2388	16.5865	16.5878	RAC875_c6922_291	26.9708	13.9289	RAC875_rep_c105922_169	40.1066	25.9889	886.632	886.632	51.1303	1.24955e-11	12.9283	2.3053e-08	0.000167572	-4.22274	2	2	2	2	2	0	0	2
Grp8_PC1	PCs	SNP	RAC875_c1673_663	143	4D	32.2388	16.5865	16.5878	RAC875_c6922_291	26.9708	13.9289	RAC875_rep_c105922_169	40.1066	25.9889	60.4996	60.4996	19.5123	1.67206e-05	8.12349	5.37827e-05	0.255163	1.20258	2	2	2	2	2	0	0	2
Grp1_PC1	PCs	Haplotype	loc33	143	4D	33			loc25	25		loc37	37		59.8466	8.54952	4.36134	0.000157282	12.962	0.000157282	0.275173	NA									1e-16	-4.83283	-11.9272	-5.85584	-5.91501	-6.9273	-7.37025	-5.84975
Mg_white	Yr2	Haplotype	loc33	143	4D	33			loc26	26		loc40	40		2936.04	419.434	7.59009	4.04599e-08	18.3312	3.95734e-07	0.00153836	NA									1e-16	-6.70956	-22.3189	-22.6468	-13.1005	-5.30034	-4.35517	-10.2677
Grp8_PC1	PCs	Haplotype	loc34	143	4D	34			loc25	25		loc38	38		62.7913	8.97018	4.71242	6.82876e-05	14.995	6.82876e-05	0.065408	NA									1e-16	-2.94242	-2.3547	-1.05664	-2.98731	-3.2252	-3.15973	-2.58728
Grp6_PC2	PCs	Haplotype	loc34	143	4D	34			loc26	26		loc39	39		14.2348	2.03354	4.93029	3.46309e-05	13.8318	3.46309e-05	0.0800501	NA									1e-16	-0.402913	-0.85435	-0.617343	-0.203659	0.343488	0.23065	-0.444091
K_white	Yr2	Haplotype	loc34	143	4D	34			loc17	17		loc40	40		265128	37875.5	5.25467	1.53363e-05	15.0267	1.53363e-05	0.0306292	NA									1e-16	-190.738	-525.863	-279.168	-289.689	-347.58	-370.698	-309.532
PC	Yr2	Haplotype	loc34	143	4D	34			loc25	25		loc40	40		15.134	2.162	7.60133	3.56044e-08	20.1391	3.56044e-08	0.000122083	NA									1e-16	0.821131	0.92562	0.139313	0.88418	1.18199	1.28226	0.619691
WA	Yr2	Haplotype	loc34	143	4D	34			loc24	24		loc39	39		102.631	14.6616	10.4513	2.91324e-11	25.6555	2.91324e-11	1.06986e-07	NA									1e-16	2.03313	5.90131	0.920776	3.48961	3.75161	4.29649	3.15867
WA	meta	Haplotype	loc34	143	4D	34			loc23	23		loc39	39		77.9932	11.1419	11.8037	1.20801e-12	22.4109	5.44563e-10	2.88689e-06	NA									1e-16	1.96685	6.08566	1.0913	3.90224	3.49471	3.91396	2.98644
Grp1_PC1	PCs	SNP	RHT2	143	4D	34.2799	NA	NA	RAC875_c6922_291	26.9708	13.9289	RAC875_rep_c105922_169	40.1066	25.9889	74.666	74.666	23.7342	2.2026e-06	7.53268	4.90211e-05	0.271925	1.30683	2	2	2	2	2	0	0	2
Grp2_PC2	PCs	SNP	RHT2	143	4D	34.2799	NA	NA	RAC875_c6922_291	26.9708	13.9289	RAC875_rep_c105922_169	40.1066	25.9889	25.3433	25.3433	21.9517	4.99496e-06	8.2375	1.83414e-05	0.133324	-0.762474	2	2	2	2	2	0	0	2
Grp5_PC1	PCs	SNP	RHT2	143	4D	34.2799	NA	NA	RAC875_c6922_291	26.9708	13.9289	RAC875_rep_c105922_169	40.1066	25.9889	140.297	140.297	35.2032	1.16882e-08	14.0138	1.16882e-08	8.49617e-05	1.77514	2	2	2	2	2	0	0	2
Grp7_PC1	PCs	Haplotype	RHT2	143	4D	34.2799			loc24	24		loc49	49		103.272	14.7531	7.07784	1.39031e-07	19.2374	1.39031e-07	0.000508442	NA									1e-16	-3.1304	-5.86653	-1.06576	-3.42849	-4.04102	-4.44974	-2.93573
GW	meta	Haplotype	RHT2	143	4D	34.2799			loc26	26		loc39	39		0.283568	0.0405098	6.01546	2.21825e-06	10.8645	1.40009e-05	0.0804347	NA									1e-16	0.088598	0.203706	0.0911935	0.164575	0.187014	0.219764	0.0854668
S_white	meta	Haplotype	RHT2	143	4D	34.2799			loc28	28		loc37	37		52699.5	7528.49	4.53753	9.73611e-05	13.0302	9.73611e-05	0.118217	NA									1e-16	137.07	196.665	99.265	139.924	144.646	160.38	139.433
S_white	Yr2	Haplotype	RHT2	143	4D	34.2799			loc21	21		loc37	37		45478.7	6496.96	4.69335	6.58654e-05	13.6404	6.58654e-05	0.216065	NA									1e-16	83.087	107.573	53.1065	90.4982	99.3165	110.185	83.9292
TGW	Yr1	Haplotype	RHT2	143	4D	34.2799			loc24	24		loc39	39		617.614	88.2305	10.3386	4.82161e-11	17.5009	3.65231e-07	0.00165388	NA									1e-16	1.15154	3.19188	-1.06323	2.64096	4.14864	5.92429	-0.318273
TGW	meta	Haplotype	RHT2	143	4D	34.2799			loc24	24		loc40	40		362.986	51.8552	7.27836	8.80799e-08	12.9427	6.26136e-06	0.0367358	NA									1e-16	3.54632	7.51293	2.0309	6.98033	6.51677	7.26924	3.39575
WA	Yr1	Haplotype	RHT2	143	4D	34.2799			loc24	24		loc58	58		44.6682	6.38117	6.20399	1.36644e-06	15.4176	9.37667e-06	0.0396566	NA									1e-16	1.07841	4.12625	0.532527	3.24191	2.186	2.67383	1.68481
DT	Yr2	SNP	RHT2	143	4D	34.2799	NA	NA	RAC875_c6922_291	26.9708	13.9289	Kukri_c20631_614	62.9787	358.475	6.46367	6.46367	14.078	0.000225106	5.7544	0.000189787	0.940637	-0.375418	2	2	2	2	2	0	0	2
Fe_whole	Yr2	SNP	RHT2	143	4D	34.2799	NA	NA	RAC875_c6922_291	26.9708	13.9289	wsnp_Ex_c9440_15657149	40.1066	25.4413	311.31	311.31	36.9863	5.37095e-09	13.8893	1.37232e-08	9.9754e-05	-2.64426	2	2	2	2	2	0	0	2
Fe_whole	meta	SNP	RHT2	143	4D	34.2799	NA	NA	RAC875_c6922_291	26.9708	13.9289	RAC875_rep_c105922_169	40.1066	25.9889	91.8191	91.8191	28.939	1.85537e-07	10.0178	9.04927e-07	0.00408254	-1.38314	2	2	2	2	2	0	0	2
GW	Yr1	SNP	RHT2	143	4D	34.2799	NA	NA	RAC875_c6922_291	26.9708	13.9289	RAC875_rep_c105922_169	40.1066	25.9889	0.69678	0.69678	40.8121	9.78049e-10	10.6148	4.89394e-07	0.00178964	-0.121781	2	2	2	2	2	0	0	2
K_white	meta	SNP	RHT2	143	4D	34.2799	NA	NA	RAC875_c6922_291	26.9708	13.9289	RAC875_rep_c105922_169	40.1066	25.9889	682901	682901	35.9012	8.6967e-09	11.1728	3.84708e-07	0.00279644	123.564	2	2	2	2	2	0	0	2
K_white	Yr1	SNP	RHT2	143	4D	34.2799	NA	NA	RAC875_c6922_291	26.9708	13.9289	RAC875_rep_c105922_169	40.1066	25.9889	384595	384595	32.725	3.36232e-08	9.93365	1.01104e-06	0.00734926	89.516	2	2	2	2	2	0	0	2
K_white	Yr2	SNP	RHT2	143	4D	34.2799	NA	NA	RAC875_c6922_291	26.9708	13.9289	RAC875_rep_c105922_169	40.1066	25.9889	329872	329872	26.9871	4.81614e-07	9.31289	4.91244e-06	0.0357085	86.2777	2	2	2	2	2	0	0	2
K_whole	Yr1	SNP	RHT2	143	4D	34.2799	NA	NA	RAC875_c6922_291	26.9708	13.9289	RAC875_rep_c105922_169	40.1066	25.9889	871865	871865	21.3209	6.49068e-06	8.04732	1.19541e-05	0.0868943	134.779	2	2	2	2	2	0	0	2
Mg_white	Yr2	SNP	RHT2	143	4D	34.2799	NA	NA	RAC875_c6922_291	26.9708	13.9289	wsnp_Ex_c9440_15657149	40.1066	25.4413	3012.83	3012.83	28.7985	2.09825e-07	10.5365	1.08473e-06	0.00457015	-8.24542	2	2	2	2	2	0	0	2
Mg_white	meta	SNP	RHT2	143	4D	34.2799	NA	NA	RAC875_c6922_291	26.9708	13.9289	RAC875_rep_c105922_169	40.1066	25.9889	3719.46	3719.46	17.3774	4.43532e-05	6.52921	0.00012698	0.164816	-9.11914	2	2	2	2	2	0	0	2
Mg_whole	meta	SNP	RHT2	143	4D	34.2799	NA	NA	RAC875_c6922_291	26.9708	13.9289	RAC875_rep_c105922_169	40.1066	25.9889	83455.1	83455.1	19.3225	1.68992e-05	7.78121	1.68992e-05	0.12284	-41.699	2	2	2	2	2	0	0	2
Mg_whole	Yr2	SNP	RHT2	143	4D	34.2799	NA	NA	RAC875_c6922_291	26.9708	13.9289	RAC875_rep_c105922_169	40.1066	25.9889	41499.8	41499.8	23.3501	2.55953e-06	9.75561	2.55953e-06	0.0186052	-30.5303	2	2	2	2	2	0	0	2
Mn_white	Yr2	SNP	RHT2	143	4D	34.2799	NA	NA	RAC875_c6922_291	26.9708	13.9289	BS00036421_51	40.6091	32.3474	1.34992	1.34992	13.9975	0.000235386	5.80311	0.000235386	0.778675	-0.174676	2	2	2	2	2	0	0	2
Mn_whole	meta	SNP	RHT2	143	4D	34.2799	NA	NA	RAC875_c6922_291	26.9708	13.9289	RAC875_rep_c105922_169	40.1066	25.9889	178.438	178.438	32.6995	3.33891e-08	12.4951	3.33891e-08	0.000242705	-1.92816	2	2	2	2	2	0	0	2
Mn_whole	Yr1	SNP	RHT2	143	4D	34.2799	NA	NA	RAC875_c6922_291	26.9708	13.9289	RAC875_rep_c105922_169	40.1066	25.9889	97.0383	97.0383	14.2102	0.000208278	5.40504	0.000208278	0.363541	-1.4321	2	2	2	2	2	0	0	2
P_white	Yr2	SNP	RHT2	143	4D	34.2799	NA	NA	RAC875_c6922_291	26.9708	13.9289	wsnp_Ex_c9440_15657149	40.1066	25.4413	26567.3	26567.3	18.2878	2.86168e-05	7.8729	2.86168e-05	0.208016	-24.485	2	2	2	2	2	0	0	2
P_whole	Yr2	SNP	RHT2	143	4D	34.2799	NA	NA	RAC875_c6922_291	26.9708	13.9289	RAC875_rep_c105922_169	40.1066	25.9889	307767	307767	23.6437	2.23679e-06	9.35677	4.20085e-06	0.030536	-83.1418	2	2	2	2	2	0	0	2
PC	Yr2	SNP	RHT2	143	4D	34.2799	NA	NA	RAC875_c6922_291	26.9708	13.9289	RAC875_rep_c105922_169	40.1066	25.9889	17.582	17.582	31.2441	6.82297e-08	11.8379	1.7618e-07	0.00128065	-0.627685	2	2	2	2	2	0	0	2
S_white	Yr2	SNP	RHT2	143	4D	34.2799	NA	NA	RAC875_c6922_291	26.9708	13.9289	wsnp_Ex_c9440_15657149	40.1066	25.4413	66822	66822	28.3321	2.58385e-07	10.9963	6.12743e-07	0.00445403	-38.8316	2	2	2	2	2	0	0	2
S_white	meta	SNP	RHT2	143	4D	34.2799	NA	NA	RAC875_c6922_291	26.9708	13.9289	RAC875_rep_c105922_169	40.1066	25.9889	58968.9	58968.9	19.2895	1.75219e-05	8.12911	1.75219e-05	0.127367	-36.3099	2	2	2	2	2	0	0	2
S_whole	meta	SNP	RHT2	143	4D	34.2799	NA	NA	RAC875_c6922_291	26.9708	13.9289	RAC875_rep_c105922_169	40.1066	25.9889	28045.3	28045.3	19.1202	1.86665e-05	7.2002	3.59302e-05	0.0750644	-24.1729	2	2	2	2	2	0	0	2
TGW	meta	SNP	RHT2	143	4D	34.2799	NA	NA	RAC875_c6922_291	26.9708	13.9289	Kukri_c20631_614	62.9787	358.475	372.33	372.33	25.6311	8.61979e-07	7.06462	2.01404e-05	0.0799068	-2.78572	2	2	2	2	2	0	0	2
WA	meta	SNP	RHT2	143	4D	34.2799	NA	NA	RAC875_c6922_291	26.9708	13.9289	wsnp_Ex_c9440_15657149	40.1066	25.4413	49.6048	49.6048	21.2232	6.80018e-06	7.93149	1.3899e-05	0.0748725	-1.01662	2	2	2	2	2	0	0	2
WA	Yr2	SNP	RHT2	143	4D	34.2799	NA	NA	RAC875_c6922_291	26.9708	13.9289	wsnp_Ex_c9440_15657149	40.1066	25.4413	83.0884	83.0884	31.2278	6.84119e-08	11.556	2.36418e-07	0.00171852	-1.36296	2	2	2	2	2	0	0	2
Grp6_PC2	PCs	SNP	RHT2	143	4D	34.2799	NA	NA	RAC875_c6922_291	26.9708	13.9289	wsnp_Ex_c9440_15657149	40.1066	25.4413	29.499	29.499	45.0915	1.60792e-10	14.4643	4.37087e-09	3.17718e-05	-0.796965	2	2	2	2	2	0	0	2
Grp6_PC3	PCs	SNP	RHT2	143	4D	34.2799	NA	NA	RAC875_c1673_663	32.2388	16.5865	RAC875_rep_c105922_169	40.1066	25.9889	10.4704	10.4704	18.7328	2.27893e-05	7.81404	2.27893e-05	0.165656	0.474807	2	2	2	2	2	0	0	2
Grp7_PC1	PCs	SNP	RHT2	143	4D	34.2799	NA	NA	RAC875_c6922_291	26.9708	13.9289	RAC875_rep_c105922_169	40.1066	25.9889	82.7414	82.7414	21.0074	7.79176e-06	8.37143	1.5573e-05	0.1132	1.37089	2	2	2	2	2	0	0	2
Mg_whole	Yr2	Haplotype	loc35	143	4D	35			loc26	26		loc44	44		34884.3	4983.47	5.32957	1.2507e-05	15.0853	1.2507e-05	0.024282	NA									1e-16	40.8244	32.8501	12.1696	19.2106	44.2241	63.9392	15.9136
Mg_whole	meta	Haplotype	loc35	143	4D	35			loc13	13		RAC875_rep_c105718_304	40.1066		98431.4	14061.6	6.70038	3.28201e-07	17.3776	3.28201e-07	0.00109926	NA									1e-16	86.1344	75.6108	33.1457	70.7321	82.2702	110.606	18.7514
Mn_whole	meta	Haplotype	loc35	143	4D	35			loc20	20		loc44	44		99.3133	14.1876	5.1429	1.92502e-05	13.8997	1.92502e-05	0.045939	NA									1e-16	-0.10132	-2.46203	-0.972692	-0.44384	1.05656	1.04461	-1.10602
GW	Yr1	Haplotype	loc36	143	4D	36			loc24	24		BS00036421_51	40.6091		0.517032	0.0738617	11.4664	4.63577e-12	15.5254	3.71721e-06	0.00466907	NA									1e-16	-0.101251	-0.0842777	-0.109727	-0.0542121	0.0172729	0.0806882	-0.11799
K_white	meta	Haplotype	loc36	143	4D	36			loc25	25		loc40	40		416179	59454.2	4.90075	3.78383e-05	13.928	3.78383e-05	0.135493	NA									1e-16	-273.563	-594.562	-306.715	-309.92	-411.422	-451.616	-316.627
Mn_white	meta	Haplotype	loc36	143	4D	36			loc25	25		loc44	44		2.2329	0.318985	5.23078	1.71255e-05	11.8364	1.71255e-05	0.0718144	NA									1e-16	0.388351	0.496252	0.145274	0.200912	0.633867	0.450933	0.375528
S_whole	Yr2	Haplotype	loc36	143	4D	36			loc33	33		loc38	38		26356	3765.14	4.61708	7.97176e-05	13.3376	7.97176e-05	0.186019	NA									1e-16	65.697	56.9938	48.708	74.2929	65.348	80.4428	47.5352
S_whole	meta	Haplotype	loc36	143	4D	36			loc25	25		Excalibur_c53541_723	42.6346		22822.2	3260.31	4.08542	0.000306125	11.3665	0.000306125	0.214321	NA									1e-16	50.8516	18.9479	26.9218	43.9064	48.0743	53.1358	26.5162
Grp2_PC2	PCs	Haplotype	loc37	143	4D	37			loc27	27		loc47	47		23.4113	3.34447	5.01083	2.88855e-05	14.43	2.88855e-05	0.0632702	NA									1e-16	-1.29023	-0.52149	-0.0510953	-0.759295	0.0934266	0.441953	-0.863221
Grp8_PC9	PCs	Haplotype	loc38	143	4D	38			loc27	27		loc42	42		11.8501	1.69287	7.14466	1.99886e-07	13.5674	4.99458e-05	0.0964328	NA									1e-16	-1.2386	-0.47335	-0.606452	-0.939289	0.144366	-0.323489	-0.734653
HFN	meta	Haplotype	loc38	143	4D	38			loc27	27		loc41	41		7200.69	1028.67	4.78402	4.93194e-05	13.0564	4.93194e-05	0.07454	NA									1e-16	28.9407	33.1783	20.1021	8.88711	1.08757	5.00804	19.6278
HFN	Yr2	SNP	wsnp_Ex_c9440_15657149	143	4D	40.1066	25.4412	25.4413	RAC875_c6922_291	26.9708	13.9289	RAC875_rep_c105922_169	40.1066	25.9889	11084.6	11084.6	18.7006	2.36734e-05	5.76655	6.65198e-05	0.408362	-15.9847	0	0	0	0	0	2	2	0
SPW	Yr1	SNP	wsnp_Ex_c9440_15657149	143	4D	40.1066	25.4412	25.4413	RAC875_c6922_291	26.9708	13.9289	RAC875_rep_c105922_169	40.1066	25.9889	286.481	286.481	42.1226	5.92029e-10	14.3392	8.31423e-09	4.18502e-05	2.55379	0	0	0	0	0	2	2	0
GW	Yr1	Haplotype	Ex_c6665_1067	143	4D	49.974			wsnp_Ex_c683_1341113	48.4613		loc61	61		0.216461	0.030923	4.80055	5.50285e-05	6.4999	5.50285e-05	0.198062	NA									1e-16	-0.335157	-0.457484	-0.51661	-0.279919	-0.402983	-0.316061	-0.310403
DT	meta	Haplotype	loc50	143	4D	50			loc33	33		loc83	83		3.86381	0.551973	5.26144	1.45334e-05	12.7254	7.09714e-05	0.108866	NA									1e-16	-0.470095	-1.16048	-0.809086	-0.783412	-0.364967	-0.218109	-0.568108
PE	meta	Haplotype	loc51	143	4D	51			loc47	47		loc83	83		8.01843	1.14549	5.00906	2.80862e-05	12.2097	0.000124374	0.135276	NA									1e-16	-0.670105	-1.73183	-1.16366	-1.21936	-0.575978	-0.392316	-0.822451
Grp2_PC3	PCs	Haplotype	RAC875_c60218_63	143	4D	57.8046			wsnp_Ex_c49005_53739745	55.2869		loc60	60		8.51258	1.21608	4.279	0.000192812	12.5878	0.000192812	0.312806	NA									1e-16	1.2811	3.42601	1.28083	1.12074	1.30082	1.84783	1.03261
Grp3_PC7	PCs	Haplotype	loc72	143	4D	72			loc33	33		loc82	82		0.00790417	0.00112917	5.21804	1.74356e-05	12.4109	1.74356e-05	0.0470194	NA									1e-16	-0.0885869	-0.221201	-0.0986181	-0.0989309	-0.0572795	-0.0842371	-0.0902245
DT	meta	Haplotype	loc76	143	4D	76			loc68	68		loc84	84		3.83868	0.548383	5.22722	1.58914e-05	12.6427	1.58914e-05	0.0445527	NA									1e-16	4.67575	8.76812	4.54618	4.12822	4.03439	3.90474	4.06538
PE	meta	Haplotype	loc76	143	4D	76			loc67	67		BS00023112_51	83.6601		8.25834	1.17976	5.15893	1.89922e-05	12.5751	1.89922e-05	0.0527107	NA									1e-16	6.77589	12.6851	6.57442	6.06014	5.80916	5.5236	5.8165
TGW	meta	SNP	RAC875_rep_c76650_164	144	4D	9.87445	1.24356	1.24366	Excalibur_c26088_184	9.87445	1.24217	Kukri_c64744_698	4.10391	3.39639	216.271	216.271	14.888	0.00014921	4.10353	0.00014921	0.699989	2.40778	0	0	0	2	2	0	0	0
TGW	Yr1	SNP	BS00067901_51	145	4D	53.7639	348.05	348.05	RAC875_c1673_663	32.2388	16.5865	Kukri_c52736_422	71.6964	361.038	283.014	283.014	16.3209	7.37954e-05	4.12673	0.000119484	0.397831	3.05578	2	2	2	0	2	2	2	2
Grp6_PC4	PCs	SNP	wsnp_Ex_c57094_58953404	146	5A	18.8634	9.65752	9.65757	Excalibur_c6714_246	11.1795	6.42224	RFL_Contig3352_463	25.1926	11.0668	6.86886	6.86886	18.1735	3.00307e-05	6.39831	0.000134328	0.246254	-0.364849	2	0	0	0	0	0	2	2
Grp6_PC4	PCs	Haplotype	loc21	147	5A	21			Excalibur_c6714_246	11.1795		loc30	30		10.0601	1.43716	6.80872	2.62416e-07	18.1455	2.62416e-07	0.000513138	NA									1e-16	1.2024e-05	1.23469	-0.373196	0.686788	0.266785	0.0691326	-0.305545
S_white	Yr1	Haplotype	loc21	147	5A	21			D_GDRF1KQ02H66WD_341	125.78		loc277	277		1402.14	200.305	9.61389	2.96042e-10	15.4216	3.36259e-06	0.00271548	NA									1e-16	-11.5715	9.19381	-1.4267	7.60733	-0.198665	5.82607	-1.52405
Se_whole	Yr1	Haplotype	RFL_Contig3352_463	147	5A	25.1926			loc21	21		BS00079189_51	28.2864		9.51918e-06	1.35988e-06	5.11341	2.45019e-05	8.93855	0.000109994	0.254265	NA									1e-16	0.000506581	0.00113654	-0.000264057	0.00110869	0.000392909	0.000254592	0.000208399
Se_whole	Yr1	SNP	RFL_Contig3352_463	148	5A	25.1926	11.055	11.0668	wsnp_Ex_c57094_58953404	18.8634	9.65752	BS00079189_51	28.2864	15.8512	1.14112e-05	1.14112e-05	16.2782	7.55697e-05	6.05643	0.000188097	0.818932	0.000862296	0	0	0	0	2	0	0	0
Grp1_PC8	PCs	Haplotype	loc43	149	5A	43			Excalibur_rep_c90275_262	41.2592		loc45	45		4.78664	0.683806	4.11054	0.000300564	12.3084	0.000300564	0.597387	NA									1e-16	-0.0149326	-0.165805	-0.605872	-0.148103	0.114288	-0.188018	-0.00358703
Grp8_PC3	PCs	SNP	BS00021873_51	150	5A	47.8757	33.0046	33.009	BS00030991_51	35.1181	19.2685	RAC875_rep_c106118_339	45.358	35.6313	19.2472	19.2472	17.5441	4.28447e-05	7.25756	4.28447e-05	0.155719	0.675319	2	0	0	0	2	0	0	2
Grp1_PC7	PCs	SNP	wsnp_Ex_rep_c68269_67060931	150	5A	62.5943	115.097	115.097	BS00079189_51	28.2864	14.8444	BobWhite_c15454_63	83.0498	416.171	5.76314	5.76314	18.6692	2.40336e-05	7.07387	4.36422e-05	0.14907	-0.381033	0	2	2	2	2	2	2	0
L	meta	Haplotype	wsnp_BE444644A_Ta_2_1	151	5A	63.5994			NA	NA		NA	NA		0.793455	0.113351	3.86135	0.000547939	10.8105	0.000547939	0.269351	NA									1e-16	0.147386	-0.0305083	0.187594	0.0471879	0.00461077	0.0617737	0.198926
GL	Yr1	SNP	wsnp_BE444644A_Ta_2_1	152	5A	63.5994	158.247	158.247	BS00041220_51	61.0868	46.2324	JD_c424_170	63.5994	326.044	1.19028	1.19028	20.6795	8.92791e-06	6.19651	1.5859e-05	0.115279	-0.148452	0	2	2	0	2	0	2	0
GL	meta	SNP	wsnp_BE444644A_Ta_2_1	152	5A	63.5994	158.247	158.247	BS00079189_51	28.2864	14.8444	JD_c424_170	63.5994	326.044	1.26332	1.26332	22.5038	3.72568e-06	6.83852	2.60726e-05	0.131709	-0.150724	0	2	2	0	2	0	2	0
GL	Yr2	SNP	wsnp_BE444644A_Ta_2_1	152	5A	63.5994	158.247	158.247	BS00079189_51	28.2864	14.8444	wsnp_Ku_c5071_9049540	73.0286	430.248	1.26949	1.26949	18.9178	2.10356e-05	7.57537	3.63039e-05	0.0777482	-0.155175	0	2	2	0	2	0	2	0
Grp2_PC2	PCs	SNP	BS00048607_51	153	5A	68.4273	381.756	381.756	BS00079189_51	28.2864	14.8444	BS00076256_51	89.1372	439.447	18.174	18.174	15.7419	9.93366e-05	5.90723	9.93366e-05	0.225203	-0.594375	2	0	0	0	0	2	2	2
ER	Yr2	Haplotype	tplb0057m23_716	154	5A	94.6957			BS00034303_51	83.5523		BS00023532_51	100.275		12.8438	1.83482	5.50986	8.077e-06	13.3927	8.077e-06	0.00957665	NA									1e-16	0.894356	0.551588	-0.701097	-0.620861	0.332706	0.233972	0.0397395
ER	meta	Haplotype	Ku_c24324_850	154	5A	95.7007			BS00046529_51	84.5625		Tdurum_contig69079_300	99.2704		11.3117	1.61596	5.52852	7.23935e-06	13.3155	3.70134e-05	0.0185091	NA									1e-16	0.754044	0.639491	-0.438393	-0.505719	0.388668	0.349984	0.0201046
Se_white	Yr2	Haplotype	loc97	155	5A	97			loc96	96		BS00070260_51	98.7679		1.14345e-07	1.63351e-08	4.59635	8.92691e-05	10.6103	0.000383923	0.197333	NA									1e-16	-0.000126071	-6.19943e-05	-4.15333e-05	7.68272e-05	-6.38833e-05	-1.74687e-05	-0.000145801
Mn_white	Yr1	Haplotype	BS00070260_51	156	5A	98.7679			loc90	90		loc100	100		0.524323	0.0749032	5.33967	1.18493e-05	12.9332	5.64937e-05	0.0706233	NA									1e-16	-0.0330866	0.00594169	-0.108874	0.0153417	-0.0542513	0.151285	-0.0622528
SKCS	Yr1	SNP	BS00073404_51	157	5A	102.803	448.093	448.093	BS00076256_51	89.1372	439.187	Excalibur_c61014_55	110.943	448.227	1022.51	1022.51	20.5901	9.56773e-06	6.45506	8.92493e-05	0.283607	-5.29791	0	2	2	0	2	2	2	2
Grp8_PC8	PCs	Haplotype	loc122	158	5A	122			RFL_Contig727_736	98.2654		loc134	134		14.8658	2.12368	5.21812	1.95217e-05	13.6591	1.95217e-05	0.0355311	NA									1e-16	0.182575	1.01174	-0.593238	-0.889226	0.461711	0.765445	-0.307518
Se_white	Yr2	Haplotype	loc128	159	5A	128			loc48	48		BS00063778_51	136.925		1.46547e-07	2.09353e-08	5.89077	3.21944e-06	13.5983	6.87943e-05	0.0371278	NA									1e-16	4.04328e-05	-9.4795e-06	1.80607e-05	0.000109146	6.05154e-05	1.18972e-05	0.000139286
Grp1_PC2	PCs	Haplotype	BS00094342_51	160	5A	146.058			loc131	131		loc166	166		26.5317	3.79024	6.1508	1.61035e-06	11.1759	1.61035e-06	0.00175075	NA									1e-16	1.64795	3.66113	2.28741	1.87864	1.69021	1.26005	0.460665
Grp1_PC2	PCs	SNP	Kukri_c46126_988	161	5A	158.506	NA	NA	BS00000244_51	158.506	520.756	BS00083514_51	175.06	546.531	21.1625	21.1625	16.895	5.67449e-05	4.82012	9.34757e-05	0.177533	-0.939302	2	2	2	0	2	2	2	2
ER	Yr1	SNP	Ra_c6930_1753	162	5A	158.506	519.952	519.952	BS00043532_51	137.428	514.092	BS00000244_51	158.506	520.756	19.9498	19.9498	20.7618	8.81781e-06	6.13466	1.93946e-05	0.119959	0.631959	0	0	0	2	0	2	2	0
Grp6_PC2	PCs	SNP	BS00022644_51	163	5A	189.513	569.286	569.656	Excalibur_c472_914	195.574	568.272	IAAV4695	194.066	569.702	10.5011	10.5011	16.0518	8.45799e-05	5.14903	0.000139393	0.506623	0.676477	0	0	0	0	0	0	0	2
Grp8_PC15	PCs	SNP	IAAV4695	164	5A	194.066	569.702	569.702	BS00067209_51	183.686	561.174	Excalibur_c79344_151	210.509	575.7	3.06689	3.06689	14.4523	0.000192988	6.52813	0.000192988	0.745117	0.256975	2	2	0	0	2	0	0	2
Grp4_PC5	PCs	Haplotype	IAAV9053	165	5A	196.579			Excalibur_rep_c71254_415	193.564		loc210	210		2.67907	0.382725	8.78995	2.91162e-09	15.0366	1.87342e-05	0.026465	NA									1e-16	0.207179	-0.117146	-0.24922	0.262305	0.246076	0.118342	0.127365
Grp8_PC5	PCs	Haplotype	Ra_c14657_919	166	5A	212.016			BobWhite_c14028_182	208.499		loc289	289		17.7652	2.53789	4.32914	0.000181853	13.9454	0.000181853	0.0925522	NA									1e-16	-0.453149	-1.72724	-0.268419	-0.513471	-0.288695	-0.34263	-0.700236
GW	Yr2	SNP	Tdurum_contig10843_745	167	5A	223.636	594.962	594.962	GENE_2794_70	221.595	593.121	CAP11_c1685_149	242.508	607.807	0.185571	0.185571	15.3392	0.000121134	4.6344	0.000121134	0.337677	0.0616611	2	0	2	2	2	0	2	0
GL	meta	SNP	wsnp_Ex_c16715_25264080	168	5A	253.767	633.844	633.844	BobWhite_c15476_88	249.15	625.733	IAAV7827	256.861	645.412	0.892364	0.892364	15.8959	9.04829e-05	4.83048	9.04829e-05	0.456679	0.131441	2	2	0	2	0	2	2	0
Grp4_PC5	PCs	Haplotype	CAP8_rep_c4852_130	169	5A	270.582			BS00026916_51	245.554		loc272	272		1.46071	0.208672	4.79252	5.8426e-05	8.19835	0.000294656	0.419736	NA									1e-16	0.497525	0.268249	0.441808	0.371345	0.214495	0.330576	0.303772
ER	Yr1	SNP	BS00065915_51	170	5A	291.217	671.271	672.574	BS00064336_51	278.732	666.297	BS00022867_51	294.577	677.13	16.815	16.815	17.4994	4.22229e-05	5.1707	0.000249552	0.652459	-0.882588	0	0	0	0	0	0	0	2
SPW	Yr1	SNP	BS00065915_51	170	5A	291.217	671.271	672.574	RFL_Contig840_961	275.686	670.623	BS00022867_51	294.577	677.13	165.736	165.736	24.369	1.60382e-06	8.29556	3.11061e-06	0.022611	-2.73899	0	0	0	0	0	0	0	2
Mg_white	Yr2	SNP	RAC875_c48885_107	171	5A	310.037	706.541	706.541	BobWhite_c47401_491	310.54	706.236	IAAV4072	54.0051	NA	1661	1661	15.8768	9.29588e-05	5.80885	9.29588e-05	0.222741	5.95255	2	2	2	2	0	0	2	0
Grp6_PC7	PCs	SNP	Ex_c2171_2600	171	5A	310.037	708.441	708.442	Ra_c11529_647	303.262	685.557	IAAV4072	54.0051	NA	1.6819	1.6819	17.9624	3.32105e-05	6.56349	5.51603e-05	0.114024	0.187415	0	0	0	0	2	2	0	2
Grp7_PC2	PCs	Haplotype	BS00069245_51	172	5A	310.54			RAC875_c48885_107	310.037		loc311	311		22.8745	3.26779	3.93169	0.000472817	11.6855	0.000472817	0.399342	NA									1e-16	0.789333	0.162851	2.2301	0.247992	0.247973	1.12264	1.30485
DT	meta	SNP	BobWhite_c47401_491	173	5A	310.54	706.236	706.236	BS00065915_51	291.217	671.271	BS00067816_51	310.037	708.442	2.70453	2.70453	14.0453	0.000226649	4.8704	0.000730837	0.782372	-0.328228	2	2	2	2	2	2	0	2
PE	meta	SNP	BobWhite_c47401_491	173	5A	310.54	706.236	706.236	BS00065915_51	291.217	671.271	BS00067816_51	310.037	708.442	6.35918	6.35918	16.7117	6.06601e-05	5.20799	0.000472421	0.685773	-0.503303	2	2	2	2	2	2	0	2
Grp1_PC2	PCs	SNP	BobWhite_c8266_227	173	5A	311.55	698.508	698.51	Excalibur_c27357_146	313.565	698.213	Excalibur_c42255_425	309.535	702.167	137.875	137.875	110.072	5.85525e-21	31.4033	5.20499e-19	3.7835e-15	2.6778	0	0	0	0	0	0	2	0
Grp2_PC4	PCs	SNP	BobWhite_c8266_227	173	5A	311.55	698.508	698.51	BS00065714_51	309.032	690.96	Excalibur_c42255_425	309.535	702.167	2.5969	2.5969	31.8649	5.2384e-08	12.0426	1.65724e-07	0.00120465	-0.367204	0	0	0	0	0	0	2	0
Ca_white	Yr1	Haplotype	BobWhite_c8266_227	173	5A	311.55			wsnp_Ex_c20899_30011827	310.54		Tdurum_contig44048_276	0		12095.3	1727.9	6.93115	1.80269e-07	17.8692	1.80269e-07	0.00178474	NA									1e-16	1.32108	-0.803679	-2.79906	-3.24633	-6.95542	32.6011	2.70136
Ca_white	meta	Haplotype	BobWhite_c8266_227	173	5A	311.55			wsnp_Ex_c20899_30011827	310.54		Tdurum_contig44048_276	0		20006.1	2858.02	9.74475	1.64031e-10	24.3433	1.64031e-10	2.07679e-06	NA									1e-16	8.63017	8.02327	2.52588	2.20942	-2.09563	48.1835	8.13148
Ca_white	Yr2	Haplotype	BobWhite_c8266_227	173	5A	311.55			wsnp_Ex_c20899_30011827	310.54		loc314	314		14534.3	2076.32	7.75443	2.48634e-08	20.6957	2.48634e-08	0.000287683	NA									1e-16	5.02411	7.19059	2.95428	4.39491	-3.38389	40.9617	3.93183
Ca_whole	Yr1	Haplotype	BobWhite_c8266_227	173	5A	311.55			wsnp_Ex_c20899_30011827	310.54		Tdurum_contig44048_276	0		123840	17691.4	6.51153	5.36471e-07	16.9709	5.36471e-07	0.00625279	NA									1e-16	-0.127855	-40.6211	-90.9991	-24.0481	-38.9683	68.1531	-34.8619
Ca_whole	Yr2	Haplotype	BobWhite_c8266_227	173	5A	311.55			wsnp_Ex_c20899_30011827	310.54		loc314	314		105221	15031.6	12.7547	1.27259e-13	29.8323	1.27259e-13	1.61122e-09	NA									1e-16	31.3499	1.99435	12.6608	15.0662	-3.06193	111.52	13.1788
Ca_whole	meta	Haplotype	BobWhite_c8266_227	173	5A	311.55			wsnp_Ex_c20899_30011827	310.54		loc314	314		118954	16993.4	13.9955	5.15856e-15	30.5228	5.15856e-15	6.53126e-11	NA									1e-16	41.8913	-0.302096	0.770872	11.1049	-3.36809	112.721	6.32283
Grp2_PC4	PCs	Haplotype	BobWhite_c8266_227	173	5A	311.55			loc304	304		Tdurum_contig44048_276	0		2.19108	0.313011	9.63105	2.88893e-10	19.3191	1.26409e-07	0.00132	NA									1e-16	0.0772242	0.038854	0.17805	0.138994	0.108261	-0.259479	0.395938
Grp1_PC2	PCs	Haplotype	BobWhite_c8266_227	173	5A	311.55			loc311	311		Excalibur_c46261_342	312.56		88.857	12.6939	20.5996	1.09562e-20	37.4292	4.00215e-18	5.06712e-14	NA									1e-16	0.752874	0.510491	0.280602	0.194665	-0.0838448	3.12028	-0.460093
Ca_white	meta	SNP	BobWhite_c8266_227	173	5A	311.55	698.508	698.51	Excalibur_c27357_146	313.565	698.213	Excalibur_c42255_425	309.535	702.167	39850.3	39850.3	62.3144	1.41413e-13	22.2302	1.41413e-13	1.02793e-09	45.4399	0	0	0	0	0	0	2	0
Ca_white	Yr2	SNP	BobWhite_c8266_227	173	5A	311.55	698.508	698.51	Excalibur_c27357_146	313.565	698.213	Excalibur_c42255_425	309.535	702.167	30240.3	30240.3	58.168	7.8876e-13	20.3433	3.2006e-12	2.32652e-08	39.6254	0	0	0	0	0	0	2	0
Ca_white	Yr1	SNP	BobWhite_c8266_227	173	5A	311.55	698.508	698.51	BS00065714_51	309.032	690.96	Excalibur_c42255_425	309.535	702.167	23652.6	23652.6	43.4961	2.90418e-10	15.9621	2.90418e-10	2.11105e-06	34.2103	0	0	0	0	0	0	2	0
Ca_whole	meta	SNP	BobWhite_c8266_227	173	5A	311.55	698.508	698.51	Excalibur_c27357_146	313.565	698.213	Excalibur_c42255_425	309.535	702.167	169695	169695	76.301	5.31364e-16	23.8823	2.86306e-15	2.08116e-11	91.6329	0	0	0	0	0	0	2	0
Ca_whole	Yr2	SNP	BobWhite_c8266_227	173	5A	311.55	698.508	698.51	Excalibur_c27357_146	313.565	698.213	Excalibur_c42255_425	309.535	702.167	153529	153529	68.5836	1.26907e-14	24.0996	1.26907e-14	9.22486e-11	89.2369	0	0	0	0	0	0	2	0
Ca_whole	Yr1	SNP	BobWhite_c8266_227	173	5A	311.55	698.508	698.51	BS00065714_51	309.032	690.96	Excalibur_c42255_425	309.535	702.167	171043	171043	35.087	1.14672e-08	13.2862	1.14672e-08	8.33549e-05	91.9963	0	0	0	0	0	0	2	0
Grp1_PC10	PCs	Haplotype	loc311	174	5A	311			wsnp_Ex_c3136_5798236	303.764		Tdurum_contig44048_276	0		1.7448	0.249257	5.12341	2.33875e-05	11.6622	2.33875e-05	0.0157722	NA									1e-16	0.174705	0.726205	0.676911	0.334422	0.456173	0.483938	0.238258
Grp1_PC5	PCs	Haplotype	Kukri_c60322_490	175	5B	6.88245			TA003210_1094	314.068		loc17	17		12.0894	1.72706	6.43951	8.13933e-07	14.54	3.14777e-05	0.0553304	NA									1e-16	-1.35747	-2.61878	-1.14468	-0.484478	-0.999234	-1.15793	-1.83918
Grp1_PC5	PCs	SNP	wsnp_BE499835B_Ta_2_5	176	5B	12.1505	20.8325	20.8326	Kukri_c60322_490	6.88245	19.4386	IAAV7594	15.6783	27.8063	13.4634	13.4634	22.4327	4.00325e-06	9.04842	7.88783e-06	0.0231701	0.796963	2	2	2	2	2	2	2	0
Grp2_PC1	PCs	SNP	BS00022773_51	177	5B	15.6783	27.821	27.8211	CAP11_c247_245	15.6783	26.951	Excalibur_c23426_210	19.2061	40.7895	118.814	118.814	29.3847	1.61516e-07	9.60313	1.03944e-06	0.00755565	1.59107	0	0	0	0	2	2	0	2
GA	meta	SNP	BS00022773_51	177	5B	15.6783	27.821	27.8211	CAP11_c247_245	15.6783	26.951	Excalibur_c23426_210	19.2061	40.7895	28.9098	28.9098	27.8244	3.11653e-07	8.28842	3.24253e-06	0.02357	-0.758183	0	0	0	0	2	2	0	2
GA	Yr1	SNP	BS00022773_51	177	5B	15.6783	27.821	27.8211	Tdurum_contig44048_276	0	13.4281	wsnp_Ex_c26252_35497729	13.1606	27.8307	39.9759	39.9759	32.2406	4.21904e-08	9.88742	1.2639e-06	0.00918726	-0.900339	0	0	0	0	2	2	0	2
GA	Yr2	SNP	BS00022773_51	177	5B	15.6783	27.821	27.8211	Tdurum_contig44048_276	0	13.4281	wsnp_CAP7_c12931_5460221	27.7951	243.749	17.207	17.207	15.749	9.85762e-05	5.90254	0.000154836	0.323708	-0.59936	0	0	0	0	2	2	0	2
GL	meta	SNP	BS00022773_51	177	5B	15.6783	27.821	27.8211	CAP11_c247_245	15.6783	26.951	wsnp_Ex_c26252_35497729	13.1606	27.8307	1.58177	1.58177	28.1764	2.65114e-07	8.5623	6.10834e-06	0.0444015	-0.177342	0	0	0	0	2	2	0	2
GL	Yr1	SNP	BS00022773_51	177	5B	15.6783	27.821	27.8211	CAP11_c247_245	15.6783	26.951	wsnp_Ex_c26252_35497729	13.1606	27.8307	2.03367	2.03367	35.332	1.06749e-08	10.5871	5.07481e-07	0.00368888	-0.203071	0	0	0	0	2	2	0	2
GL	Yr2	SNP	BS00022773_51	177	5B	15.6783	27.821	27.8211	wsnp_Ku_c568_1187615	15.6783	26.9151	Excalibur_rep_c68199_123	33.3381	317.312	0.993858	0.993858	14.8103	0.00015655	5.93059	0.00015655	0.227405	-0.144239	0	0	0	0	2	2	0	2
TGW	Yr1	SNP	BS00022773_51	177	5B	15.6783	27.821	27.8211	CAP11_c247_245	15.6783	26.951	RAC875_rep_c116173_605	17.6935	35.2901	389.869	389.869	22.483	3.79945e-06	5.68483	1.3217e-05	0.0960741	-2.82051	0	0	0	0	2	2	0	2
TGW	meta	SNP	BS00022773_51	177	5B	15.6783	27.821	27.8211	wsnp_Ku_c568_1187615	15.6783	26.9151	Ex_c23426_1546	19.2061	40.7866	258.589	258.589	17.8012	3.56255e-05	4.90649	5.89738e-05	0.42868	-2.27428	0	0	0	0	2	2	0	2
Fe_white	Yr1	SNP	Ra_c19198_137	178	5B	15.6783	26.9162	26.9163	wsnp_Ku_c568_1187615	15.6783	26.9151	Excalibur_rep_c68199_123	33.3381	317.312	28.6198	28.6198	14.7723	0.000162456	5.09551	0.000162456	0.446102	1.18107	2	2	2	2	2	0	2	2
Mn_white	Yr2	SNP	RFL_Contig2251_434	179	5B	24.2621	NA	NA	wsnp_Ku_c35090_44349517	16.6884	34.0416	BS00023072_51	20.2111	47.5868	1.37034	1.37034	14.2093	0.000211807	5.89091	0.000317713	0.468529	0.192596	2	2	2	0	0	2	2	2
Grp1_PC7	PCs	SNP	IAAV8999	180	5B	28.2976	119.188	139.167	wsnp_Ku_c35090_44349517	16.6884	34.0416	Ra_c14178_182	33.8406	315.032	6.27766	6.27766	20.336	1.08225e-05	7.70541	3.98362e-05	0.0686834	-0.352946	0	0	0	2	0	0	2	2
Se_whole	meta	Haplotype	Kukri_c27568_1763	181	5B	44.4661			NA	NA		NA	NA		9.95655e-07	1.42236e-07	3.82064	0.000608899	10.7087	0.000608899	0.162157	NA									1e-16	-0.000636451	-0.00121278	-0.000723989	-0.000813672	-0.000705039	-0.000703122	-0.000807339
Grp1_PC10	PCs	Haplotype	loc140	182	5B	140			loc137	137		loc142	142		1.84001	0.262858	5.40299	1.14273e-05	12.2986	0.000303477	0.144464	NA									1e-16	0.0346515	-0.354951	1.86824	-1.57402	-0.040352	0.0573702	0.0880817
SKCS	meta	Haplotype	BS00049083_51	182	5B	142.563			loc140	140		loc169	169		1010.7	144.386	5.02581	2.61677e-05	13.6264	2.61677e-05	0.0211146	NA									1e-16	10.2213	1.0644	1.81721	11.0476	-0.225607	2.54758	-1.09675
SKCS	Yr1	Haplotype	BS00049083_51	182	5B	142.563			loc140	140		wsnp_Ra_c39562_47242455	169.568		1202.73	171.818	6.44227	7.8261e-07	14.5677	2.33455e-05	0.0406548	NA									1e-16	12.5231	2.69961	-3.0962	17.0171	-0.344686	3.10213	-0.101831
P_white	Yr1	Haplotype	loc142	183	5B	142			loc140	140		BS00012038_51	143.568		517.012	73.8589	4.06893	0.000319549	11.3258	0.000319549	0.246518	NA									1e-16	2.31197	-4.60785	3.92247	0.816743	-5.98491	-0.212401	-5.1687
S_white	Yr1	Haplotype	BS00087043_51	183	5B	142.563			loc134	134		BS00076169_51	156.696		1204.27	172.038	8.25719	8.18671e-09	13.2453	4.28518e-06	0.00641155	NA									1e-16	2.95214	-8.80996	4.79906	2.44708	-7.72592	0.558011	-7.13926
L	meta	SNP	BS00000592_51	184	5B	143.066	550.157	550.23	Kukri_c53712_348	142.563	549.953	Excalibur_c29304_176	163.979	570.929	0.911896	0.911896	19.9693	1.24686e-05	6.37303	0.000104848	0.132475	-0.183176	2	2	2	2	2	2	2	0
Fe_whole	Yr2	SNP	BS00061326_51	184	5B	158.208	555.185	556.183	Kukri_c53712_348	142.563	549.953	BS00023077_51	192.131	580.165	120.422	120.422	14.3071	0.000201267	5.3727	0.000201267	0.311905	-1.70417	2	0	0	0	0	0	0	2
Grp6_PC4	PCs	SNP	Tdurum_contig29319_475	184	5B	158.711	558.419	558.626	BS00061326_51	158.208	555.185	wsnp_Ra_c39562_47242455	169.568	580.104	6.75728	6.75728	17.8783	3.46532e-05	6.29438	9.26646e-05	0.23252	0.593612	2	0	0	0	0	0	0	0
Grp6_PC6	PCs	SNP	Excalibur_c29304_176	184	5B	163.979	570.926	570.929	BS00010311_51	150.116	562.969	Kukri_c100408_598	188.09	584.822	5.5619	5.5619	27.0246	4.5987e-07	9.66547	2.19721e-06	0.00798575	-0.321147	2	0	2	0	0	0	2	2
Grp6_PC7	PCs	SNP	BS00011514_51	184	5B	167.025	572.547	572.547	BS00010311_51	150.116	562.969	Excalibur_c9391_1016	165.502	580.085	2.07151	2.07151	22.1234	4.52562e-06	8.08391	1.62307e-05	0.0304705	0.195459	0	2	0	2	2	2	0	0
Grp5_PC4	PCs	SNP	BS00062731_51	184	5B	167.527	571.616	571.616	BS00076169_51	156.696	555.179	Excalibur_c9391_1016	165.502	580.085	6.36352	6.36352	16.9903	5.35654e-05	7.29226	5.35654e-05	0.389367	0.362207	0	2	0	2	2	2	2	0
Fe_whole	meta	SNP	wsnp_Ra_c39562_47242455	184	5B	169.568	580.103	580.104	BS00076169_51	156.696	555.179	IACX9238	182.998	587.345	48.7521	48.7521	15.3654	0.000117327	5.31901	0.000117327	0.624615	-0.940263	2	2	2	0	0	0	0	2
Mn_whole	Yr1	SNP	GENE_0168_7	185	5B	190.11	580.165	580.165	BS00062731_51	167.527	571.616	BS00066039_51	213.013	601.419	141.328	141.328	20.6959	8.74921e-06	7.87197	1.5018e-05	0.0460043	1.66308	2	0	0	2	2	2	2	0
Grp5_PC7	PCs	SNP	Tdurum_contig14326_495	186	5B	210.993	603.882	603.882	GENE_2794_534	191.121	580.838	BS00022991_51	227.119	638.509	2.54548	2.54548	21.037	7.66509e-06	7.75831	3.02243e-05	0.0762522	0.308174	2	2	2	2	2	2	0	2
Mn_white	Yr1	Haplotype	RAC875_rep_c112818_870	187	5B	212.003			loc204	204		loc222	222		0.499765	0.071395	5.08957	2.27622e-05	12.3275	2.27622e-05	0.0242215	NA									1e-16	0.0904996	0.0151634	0.0835608	0.290537	0.179893	0.142315	0.0767416
Grp6_PC6	PCs	Haplotype	loc250	188	5B	250			loc142	142		loc263	263		4.51341	0.644773	5.84219	3.34332e-06	14.2806	2.12818e-05	0.0137407	NA									1e-16	0.0300154	-0.263909	-0.61603	0.392838	0.295186	-0.21943	-0.137353
Grp6_PC6	PCs	SNP	BS00099986_51	188	5B	257.912	671.239	671.239	BS00062972_51	258.917	670.541	RAC875_c1148_1175	263.523	678.339	3.86765	3.86765	18.7924	2.22228e-05	6.7212	3.79484e-05	0.137923	-0.271274	0	0	0	2	0	0	2	2
Grp8_PC13	PCs	Haplotype	loc279	189	5B	279			loc274	274		loc301	301		8.47709	1.21101	6.05773	2.21146e-06	18.4845	2.21146e-06	0.011735	NA									1e-16	1.17621	-2.32566	-0.315429	-1.38265	-0.338682	-0.465821	-0.249544
Ca_white	Yr2	SNP	wsnp_Ex_c3175_5864335	190	5B	293.662	692.636	692.636	Excalibur_c46000_203	274.672	684.494	RAC875_c20429_101	287.596	701.55	7675.18	7675.18	14.7634	0.000160833	5.16326	0.000160833	0.765829	12.2158	2	2	2	0	0	0	2	0
DT	Yr2	Haplotype	IACX846	191	5D	13.5696			loc4	4		loc14	14		8.42477	1.20354	5.03527	2.66578e-05	14.2558	2.66578e-05	0.0120597	NA									1e-16	-0.28905	-0.589419	-0.0998832	3.2909	-0.237136	-0.505522	-3.16343
Grp7_PC5	PCs	Haplotype	loc23	191	5D	23			loc18	18		loc29	29		7.66685	1.09526	4.752	5.65637e-05	13.7874	5.65637e-05	0.0759876	NA									1e-16	0.562963	0.445058	0.74676	4.17808	0.177836	0.154649	-3.21048
Grp1_PC1	PCs	SNP	Kukri_c444_833	192	5D	21.5738	312.606	312.606	Kukri_c30814_460	13.5696	89.3819	IACX2960	28.1108	347.483	59.2845	59.2845	18.8449	2.22218e-05	5.98092	0.000181928	0.38365	-1.28127	2	0	2	0	2	2	2	2
ER	Yr1	SNP	Kukri_c444_833	192	5D	21.5738	312.606	312.606	Kukri_c30814_460	13.5696	89.3819	BobWhite_c7263_337	49.4302	389.935	25.5539	25.5539	26.5941	5.78951e-07	7.85796	1.32011e-05	0.095959	0.822879	2	0	2	0	2	2	2	2
SPW	meta	SNP	Kukri_c444_833	192	5D	21.5738	312.606	312.606	Kukri_c30814_460	13.5696	89.3819	BobWhite_c7263_337	49.4302	389.935	56.842	56.842	14.3884	0.000190333	5.91171	0.000190333	0.438796	1.17122	2	0	2	0	2	2	2	2
SPW	Yr2	SNP	Kukri_c444_833	192	5D	21.5738	312.606	312.606	Kukri_c30814_460	13.5696	89.3819	BobWhite_c7263_337	49.4302	389.935	55.7483	55.7483	14.7868	0.000158387	6.00848	0.000249521	0.440854	1.20052	2	0	2	0	2	2	2	2
Grp7_PC9	PCs	Haplotype	IAAV8572	193	5D	81.2084			BS00063971_51	66.0829		loc89	89		0.0992114	0.0141731	4.77423	5.33921e-05	13.843	5.33921e-05	0.0961027	NA									1e-16	0.00956467	-0.0548902	0.0779985	-0.00503162	0.0425053	0.0700958	-0.0914589
MTI	Yr2	Haplotype	loc123	194	5D	123			loc86	86		loc129	129		8752.96	1250.42	8.54069	3.90322e-09	17.4029	8.08857e-07	0.000675303	NA									1e-16	-27.7324	-37.6502	-7.27989	23.062	-9.56498	-8.63474	-14.5829
SO	Yr2	Haplotype	loc123	194	5D	123			loc87	87		loc129	129		6553.02	936.146	10.0636	1.0811e-10	18.3561	2.68118e-07	0.000462417	NA									1e-16	-26.4977	-33.7176	-6.96672	19.3797	-9.27187	-8.58593	-12.4207
Se_whole	meta	SNP	wsnp_Ex_c23618_32855041	195	5D	153.362	540.287	540.287	wsnp_Ex_rep_c68491_67318138	150.86	539.223	D_contig79410_237	201.08	542.66	1.14672e-06	1.14672e-06	16.7459	5.93996e-05	6.0098	5.93996e-05	0.431776	-0.000190691	2	0	2	2	2	2	0	2
Mn_white	meta	Haplotype	tplb0023j07_1091	196	5D	174.067			loc169	169		BS00079156_51	180.576		2.55507	0.36501	5.9855	2.4595e-06	13.5443	5.68142e-05	0.0991609	NA									1e-16	0.0670296	0.00915298	0.591044	0.290726	0.0147247	0.0706385	0.0165156
SKCS	Yr1	SNP	IACX5914	197	5D	180.076	553.68	553.794	CAP7_c3364_401	202.58	543.058	tplb0023j07_1091	174.067	558.267	939.21	939.21	18.9127	2.13359e-05	5.92917	0.000103384	0.201559	-4.56884	2	2	2	2	0	0	2	0
ER	Yr2	SNP	BS00055493_51	198	5D	199.079	545.933	545.933	RAC875_c34515_86	199.079	545.525	BS00022036_51	195.079	547.274	9.87084	9.87084	16.6528	6.34589e-05	5.51509	0.000167198	0.440476	-0.71444	0	2	0	0	0	0	0	0
GL	Yr1	SNP	CAP8_c4805_295	199	6A	0	2.24816	2.24826	BobWhite_c6527_222	0.50252	0.636742	RAC875_c6135_95	8.63168	2.40244	0.850037	0.850037	14.7682	0.000158729	4.42522	0.000158729	0.423534	-0.226934	2	2	2	0	2	2	2	2
Se_white	Yr2	SNP	BS00082812_51	199	6A	0.50252	0.639332	0.639433	wsnp_Ku_c34036_43438136	0.50252	0.616774	Excalibur_c12085_276	16.6976	3.68865	1.23316e-07	1.23316e-07	14.7758	0.000159649	6.45863	0.000159649	0.553803	8.82551e-05	0	0	0	2	0	0	0	0
Se_white	meta	SNP	Kukri_c34036_229	200	6A	1.50756	0.617047	0.617148	wsnp_Ku_c34036_43438136	0.50252	0.616774	Excalibur_c12085_276	16.6976	3.68865	6.60916e-07	6.60916e-07	14.8301	0.000154833	6.04122	0.000251522	0.611946	0.000121958	2	0	2	2	0	2	2	2
Grp7_PC3	PCs	SNP	Tdurum_contig63703_1237	201	6A	12.6723	6.73335	6.73345	RFL_Contig5170_330	11.1648	6.7282	BS00090253_51	12.6723	6.73521	24.5305	24.5305	23.1854	2.79602e-06	8.394	5.62359e-06	0.0147599	0.707556	2	2	2	2	0	0	0	0
BWAP	Yr1	SNP	Kukri_c39873_66	202	6A	13.1749	3.74668	3.74678	wsnp_Ku_c21405_31157318	24.7843	1.49726	wsnp_CAP11_c2142_1128735	23.7793	8.69485	209.809	209.809	15.8867	9.23783e-05	5.5598	9.23783e-05	0.149979	2.12949	0	0	0	0	0	2	2	0
BWAP	Yr2	SNP	wsnp_CAP11_c2142_1128735	203	6A	23.7793	8.69465	8.69485	BS00090253_51	12.6723	6.73511	Kukri_rep_c101465_416	41.7509	10.5184	668.62	668.62	16.2918	7.52808e-05	6.27962	7.52808e-05	0.547216	3.91785	0	2	0	0	0	0	2	0
BWAP	meta	SNP	wsnp_CAP11_c2142_1128735	203	6A	23.7793	8.69465	8.69485	Excalibur_c18072_214	0	0.288514	Kukri_rep_c101465_416	41.7509	10.5184	358.437	358.437	15.3552	0.000118059	4.82406	0.00026452	0.544424	2.8102	0	2	0	0	0	0	2	0
P_whole	Yr1	Haplotype	loc28	204	6A	28			Tdurum_contig97611_150	27.3123		loc36	36		193705	27672.1	3.9826	0.000399985	11.1122	0.000399985	0.323634	NA									1e-16	-126.697	-75.2016	-148.037	-137.266	-55.3151	-85.2422	-107.089
P_whole	Yr1	SNP	RFL_Contig1622_1259	204	6A	35.4093	11.5896	11.5897	wsnp_CAP11_c2142_1128735	23.7793	8.69465	BS00023192_51	48.8707	13.8065	206686	206686	14.7145	0.000161761	6.03759	0.000161761	0.57883	-62.8379	0	2	0	2	2	0	2	2
S_whole	Yr1	SNP	RFL_Contig1622_1259	204	6A	35.4093	11.5896	11.5897	wsnp_CAP11_c2142_1128735	23.7793	8.69465	BS00023192_51	48.8707	13.8065	0.00417678	0.00417678	15.3241	0.000119473	6.27204	0.000119473	0.647362	-0.00893278	0	2	0	2	2	0	2	2
Zn_white	meta	SNP	GENE_4142_630	205	6A	55.0051	20.7678	20.7679	CAP12_c2970_74	51.9379	16.2329	CAP7_rep_c8019_110	75.6858	27.52	0.459048	0.459048	14.6971	0.000165803	5.30968	0.000249963	0.555285	0.142955	2	2	0	2	2	2	2	2
K_white	Yr2	SNP	Kukri_c100884_175	206	6A	81.2861	31.3554	31.3555	tplb0024k14_1812	59.0304	27.5036	Kukri_c27958_334	96.4068	51.508	202701	202701	16.5831	6.58616e-05	5.72262	6.58616e-05	0.478748	65.8587	0	0	2	2	2	0	2	2
HFN	Yr2	SNP	Kukri_c29110_360	207	6A	88.7776	42.126	42.1261	BS00109886_51	84.6465	36.1061	BS00105466_51	92.8105	47.1061	14924.3	14924.3	25.1787	1.11562e-06	7.76414	8.72108e-06	0.0633935	17.4905	0	0	0	2	0	0	2	2
GW	meta	Haplotype	loc96	207	6A	96			wsnp_Ex_c31149_39976103	88.2751		loc151	151		0.449869	0.0642671	9.54328	3.13542e-10	17.236	3.89609e-07	0.000388541	NA									1e-16	-0.018324	0.0135665	-0.124753	0.0250546	0.0833798	0.0389439	-0.0840074
GW	Yr2	Haplotype	IAAV7556	207	6A	98.4479			wsnp_Ex_c31149_39976103	88.2751		loc175	175		0.372827	0.0532609	6.28543	1.04262e-06	17.2543	1.04262e-06	0.00113296	NA									1e-16	-0.0370917	0.0010702	-0.134283	-0.00347429	0.053892	0.0177533	-0.0927138
Grp4_PC3	PCs	SNP	BobWhite_c4872_97	208	6A	102.849	52.2962	52.2963	Kukri_c27958_334	96.4068	51.508	wsnp_BE490604A_Ta_2_1	90.7992	52.3972	11.5558	11.5558	18.7307	2.33796e-05	6.5375	4.86527e-05	0.165672	0.529801	2	2	2	2	0	2	2	0
TGW	Yr1	Haplotype	Tdurum_contig42084_811	209	6A	121.887			loc96	96		Excalibur_c56264_188	148.644		371.702	53.1002	6.22214	1.33205e-06	10.5327	1.21896e-05	0.0211352	NA									1e-16	-1.58833	-0.669707	-4.95919	-2.36552	0.51101	-0.96344	-4.61306
MTI	Yr1	Haplotype	loc122	209	6A	122			loc60	60		TA004558_1018	128.927		4923.92	703.418	5.39844	1.1303e-05	9.02737	1.1303e-05	0.0289669	NA									1e-16	-17.6153	-23.5776	-22.4559	-13.0092	-11.6931	-13.0717	-22.5796
TGW	meta	Haplotype	loc122	209	6A	122			loc94	94		loc147	147		291.547	41.6496	5.84591	3.43205e-06	10.3954	2.41651e-05	0.0166688	NA									1e-16	-1.5441	-0.178571	-4.18956	-1.08413	0.9075	-0.0815798	-3.62678
DT	meta	SNP	BS00054054_51	209	6A	125.912	86.4857	86.4858	Tdurum_contig70820_833	109.46	61.3875	wsnp_Ex_c35545_43677576	142.542	446.729	2.92389	2.92389	15.1845	0.000128487	5.26544	0.000319197	0.792909	0.253825	0	0	2	0	0	0	0	2
PE	meta	SNP	BS00054054_51	209	6A	125.912	86.4857	86.4858	Tdurum_contig70820_833	109.46	61.3875	BS00023440_51	131.942	399.834	6.74833	6.74833	17.7344	3.68033e-05	5.5267	0.000218302	0.482446	0.385613	0	0	2	0	0	0	0	2
ER	Yr2	Haplotype	Ra_c14408_576	209	6A	129.43			loc122	122		BS00043715_51	132.953		15.1241	2.16059	6.48812	6.49684e-07	15.7705	5.50116e-06	0.0119805	NA									1e-16	-1.04211	-0.0925841	-0.96609	-1.13129	-0.121336	-0.291224	-0.757251
ER	meta	Haplotype	RAC875_c75884_249	209	6A	130.435			loc119	119		loc139	139		10.5038	1.50055	5.13368	2.02864e-05	12.3646	2.02864e-05	0.0349763	NA									1e-16	-0.98645	-0.409509	-0.901247	-1.01245	-0.149095	-0.292997	-0.6761
Grp2_PC1	PCs	SNP	Kukri_rep_c101477_475	209	6A	131.942	362.224	362.224	tplb0060e19_614	129.43	105.171	IAAV622	151.209	497.462	118.246	118.246	29.2443	1.72123e-07	9.55724	3.63708e-06	0.00638174	1.51325	0	0	2	2	0	0	0	2
SKCS	meta	SNP	IAAV1346	209	6A	131.942	199.014	199.015	BS00063296_51	96.4068	57.6937	IAAV622	151.209	497.462	785.966	785.966	17.4879	4.13739e-05	5.93011	0.00028261	0.30901	-3.36418	2	2	0	0	2	2	2	0
GA	Yr1	SNP	Kukri_rep_c101477_475	209	6A	131.942	362.224	362.224	tplb0060e19_614	129.43	105.171	wsnp_Ex_c35545_43677576	142.542	446.729	34.9645	34.9645	28.1989	2.64299e-07	8.64792	1.9432e-06	0.00338244	-0.801914	0	0	2	2	0	0	0	2
GA	Yr2	SNP	Kukri_rep_c101477_475	209	6A	131.942	362.224	362.224	tplb0060e19_614	129.43	105.171	IAAV622	151.209	497.462	23.7335	23.7335	21.7225	5.52471e-06	8.14134	1.80441e-05	0.0337442	-0.675539	0	0	2	2	0	0	0	2
GW	Yr2	SNP	Kukri_rep_c101477_475	209	6A	131.942	362.224	362.224	Ku_c14907_456	122.389	73.5758	IAAV622	151.209	497.462	0.327313	0.327313	27.0555	4.64994e-07	8.17424	1.73245e-05	0.0321711	-0.0793325	0	0	2	2	0	0	0	2
TGW	meta	SNP	Kukri_rep_c101477_475	209	6A	131.942	362.224	362.224	tplb0060e19_614	129.43	105.171	wsnp_Ex_c35545_43677576	142.542	446.729	377.921	377.921	26.016	7.20886e-07	7.17071	7.83733e-06	0.0114666	-2.65864	0	0	2	2	0	0	0	2
TGW	Yr2	SNP	Kukri_rep_c101477_475	209	6A	131.942	362.224	362.224	CAP7_c2381_149	109.46	61.412	IAAV622	151.209	497.462	320.541	320.541	18.7066	2.33342e-05	7.11267	0.000417823	0.444405	-2.14393	0	0	2	2	0	0	0	2
Grp4_PC1	PCs	SNP	Excalibur_c1492_1282	209	6A	132.953	401.89	441.807	BS00063296_51	96.4068	57.6937	TA005366_0788	139.014	451.986	42.787	42.787	17.444	4.36037e-05	3.74998	8.00001e-05	0.259616	-1.44678	2	0	0	0	0	0	0	0
MTI	Yr1	SNP	BS00074979_51	209	6A	132.953	416.656	416.656	BS00063296_51	96.4068	57.6937	TA005366_0788	139.014	451.986	3497.85	3497.85	16.0487	8.55623e-05	3.31187	0.000137519	0.223989	-12.8147	0	2	2	2	2	2	2	2
SDS	Yr1	SNP	Excalibur_c49419_202	209	6A	132.953	127.19	127.19	RAC875_c75884_249	130.435	107.859	TA005366_0788	139.014	451.986	419.77	419.77	22.6598	3.57824e-06	7.36096	6.97354e-06	0.0218016	4.55934	0	2	2	2	2	2	2	2
SKCS	Yr1	SNP	RFL_Contig3088_949	209	6A	135.999	249.161	249.161	Excalibur_c49419_202	132.953	127.19	TA005366_0788	139.014	451.986	1102.35	1102.35	22.1978	4.47108e-06	6.95907	8.37234e-05	0.123851	-4.60445	2	2	0	0	2	2	2	0
GA	meta	SNP	BS00065309_51	209	6A	137.506	309.866	309.866	tplb0060e19_614	129.43	105.171	wsnp_JD_c3839_4902725	153.727	520.922	30.5646	30.5646	29.417	1.50263e-07	8.76285	4.70029e-06	0.00829078	0.744047	2	2	0	0	2	2	2	0
GW	meta	SNP	BS00065309_51	209	6A	137.506	309.866	309.866	Ku_c14907_456	122.389	73.5758	TA012395_0819	154.732	521.459	0.454555	0.454555	33.2102	2.70471e-08	9.15298	2.82062e-06	0.00384004	0.090737	2	2	0	0	2	2	2	0
GW	Yr1	SNP	RAC875_c49166_240	209	6A	138.009	440.256	440.256	tplb0060e19_614	129.43	105.171	wsnp_Ex_c35545_43677576	142.542	446.729	0.689933	0.689933	40.411	1.16318e-09	10.5105	1.16129e-07	0.000320151	0.113623	2	2	0	0	2	2	2	0
TGW	Yr1	SNP	RAC875_c49166_240	209	6A	138.009	440.256	440.256	tplb0060e19_614	129.43	105.171	wsnp_Ex_c35545_43677576	142.542	446.729	679.027	679.027	39.1582	2.00306e-09	9.90115	1.931e-07	0.000319794	3.57992	2	2	0	0	2	2	2	0
GW	Yr1	Haplotype	wsnp_Ex_c35545_43677576	209	6A	142.542			loc118	118		loc199	199		0.543017	0.0775739	12.0427	1.24556e-12	16.3057	7.97359e-08	0.000131463	NA									1e-16	-0.0856461	-0.0869197	-0.259113	-0.0834027	-0.0151574	-0.0462304	-0.132227
Se_whole	Yr1	SNP	IAAV1652	210	6A	155.737	542.232	544.476	Kukri_c14877_303	151.209	486.822	IACX5813	161.3	550.958	1.26406e-05	1.26406e-05	18.0319	3.21101e-05	6.7089	9.96627e-05	0.213714	-0.000476971	0	0	2	2	0	2	0	0
Se_whole	Yr1	Haplotype	loc176	211	6A	176			loc148	148		BS00058929_51	191.331		1.72993e-05	2.47133e-06	9.29266	7.35501e-10	16.2441	2.38456e-06	0.00304753	NA									1e-16	-0.00045644	-0.000609578	-0.000522231	0.000529556	-0.000230807	0.000447937	0.000593569
Grp7_PC2	PCs	SNP	Kukri_c14906_220	212	6A	178.448	561.452	561.587	TA012395_0819	154.732	521.459	Tdurum_contig61574_645	180.976	562.932	24.849	24.849	14.3267	0.000199545	6.27466	0.000199545	0.771663	-0.726699	2	2	0	0	2	2	2	0
ST	Yr2	Haplotype	loc217	213	6A	217			loc211	211		loc218	218		24.3613	3.48019	5.12024	2.4473e-05	8.75532	0.000129754	0.213671	NA									1e-16	-0.314448	2.24697	0.192913	1.0777	0.604343	-0.0420234	0.155196
Grp8_PC15	PCs	Haplotype	Excalibur_c24825_539	214	6A	219.82			Kukri_rep_c70063_663	218.297		loc227	227		3.6489	0.521271	4.47897	0.000124024	14.3588	0.000124024	0.166252	NA									1e-16	-0.464381	0.175517	0.24532	-0.206528	-0.119178	-0.10119	-0.283348
PE	meta	SNP	wsnp_Ex_rep_c67436_66026057	214	6A	220.322	596.581	596.59	TA001855_0472	208.069	592.475	Tdurum_contig51566_427	229.108	600.276	5.34563	5.34563	14.0481	0.000226792	4.37793	0.000226792	0.995804	0.319049	2	0	2	2	2	2	0	0
SPW	Yr2	Haplotype	loc226	215	6A	226			Kukri_rep_c70063_663	218.297		BobWhite_c35035_85	235.651		73.272	10.4674	5.91556	2.71678e-06	16.4055	2.71678e-06	0.00587985	NA									1e-16	0.274552	0.99407	1.77972	-0.19593	-1.41592	0.107809	-0.0942406
SPW	meta	Haplotype	loc227	215	6A	227			wsnp_Ex_rep_c67436_66026057	220.322		loc231	231		63.9169	9.13099	5.15179	1.88066e-05	13.9204	1.88066e-05	0.0310661	NA									1e-16	-0.226589	0.107434	1.19593	-0.417029	-1.61026	-0.262126	-0.409175
S_whole	meta	SNP	Tdurum_contig83087_104	216	6A	244.277	611.32	611.32	IAAV5088	229.108	600.672	Kukri_c47553_74	272.296	611.483	27034	27034	18.4307	2.60661e-05	6.94057	2.60661e-05	0.0214262	26.6345	0	0	0	0	0	0	2	2
HFN	Yr2	Haplotype	Kukri_c45876_61	217	6A	247.847			loc86	86		Tdurum_contig35652_348	0		15330	2190	5.46163	8.96339e-06	15.5266	8.96339e-06	0.0113894	NA									1e-16	20.321	-16.288	-4.74554	-4.04034	17.2947	18.6474	-17.3053
Grp1_PC3	PCs	Haplotype	loc261	218	6A	261			loc186	186		Tdurum_contig35652_348	0		21.1176	3.0168	5.59655	6.42017e-06	16.0441	6.42017e-06	0.00327184	NA									1e-16	1.14356	3.81762	2.21705	1.73762	2.92438	2.12067	2.67033
Grp5_PC3	PCs	Haplotype	Ku_c16162_2453	218	6A	266.214			loc257	257		wsnp_JD_c7795_8868122	271.793		6.80551	0.972215	4.09477	0.000308783	12.01	0.000308783	0.206946	NA									1e-16	0.79314	1.6556	0.615304	0.899097	0.124821	0.801971	0.791828
Grp8_PC3	PCs	Haplotype	BS00011578_51	219	6A	268.255			loc81	81		Tdurum_contig35652_348	0		21.7403	3.10576	4.98885	3.36849e-05	15.7361	3.36849e-05	0.0232469	NA									1e-16	-0.72237	0.286575	0.479051	-0.0307118	-0.278855	-0.587279	0.923888
Grp5_PC3	PCs	SNP	BS00025031_51	220	6A	268.255	611.564	611.564	wsnp_Ku_rep_c102077_89125383	268.255	611.489	Kukri_c21058_880	270.783	611.661	7.72116	7.72116	16.9381	5.49478e-05	7.27149	5.49478e-05	0.399416	-0.590331	0	0	0	0	0	2	0	0
Grp8_PC4	PCs	Haplotype	loc9	221	6B	9			loc5	5		BobWhite_c43135_397	12.2093		22.9488	3.2784	9.73661	4.57937e-10	15.4523	2.42857e-06	0.00726254	NA									1e-16	0.855962	24.0041	5.14711	2.53049	7.23276	0.790381	4.54723
K_white	meta	SNP	CAP7_c10772_156	221	6B	9.69677	3.38424	3.38434	NA	280.869	NA	Excalibur_c1988_276	15.7308	9.03619	402395	402395	21.1546	7.24877e-06	6.58353	0.000112575	0.351423	-82.4641	2	2	0	2	2	0	2	2
K_white	Yr2	SNP	CAP7_c10772_156	221	6B	9.69677	3.38424	3.38434	NA	280.869	NA	Excalibur_c1988_276	15.7308	9.03619	198908	198908	16.2728	7.66591e-05	5.61554	0.000132431	0.264689	-65.2477	2	2	0	2	2	0	2	2
L	meta	SNP	wsnp_Ex_c1143_2195598	221	6B	12.2093	8.40871	8.40876	BS00022232_51	9.19425	1.00361	Excalibur_c1988_276	15.7308	9.03619	0.808011	0.808011	17.6944	3.74686e-05	5.647	0.000111776	0.206096	-0.14973	0	0	2	0	0	0	0	0
Se_whole	Yr1	Haplotype	loc14	222	6B	14			RAC875_rep_c74471_125	13.4675		loc15	15		9.46803e-06	1.35258e-06	5.08593	2.62839e-05	8.89052	0.00040288	0.247708	NA									1e-16	-0.00106928	-0.000587285	-0.000706375	-0.000773754	-0.000387288	-0.00113203	-0.000587852
Grp8_PC4	PCs	Haplotype	BobWhite_rep_c49333_223	223	6B	16.2333			RAC875_rep_c74471_125	13.4675		loc21	21		27.8996	3.98566	11.8371	4.30189e-12	18.7859	1.62479e-06	0.00685718	NA									1e-16	-1.53794	-0.834637	0.475969	2.28267	-0.583178	-0.972148	-0.96878
Grp1_PC1	PCs	SNP	RAC875_c20222_875	224	6B	45.6348	32.3304	32.3305	BS00107306_51	35.8133	22.8187	Excalibur_c4260_72	51.2196	41.7067	51.7993	51.7993	16.4655	7.03122e-05	5.22578	7.03122e-05	0.0888862	1.23967	0	0	0	0	0	2	0	0
K_white	Yr1	SNP	wsnp_BE404947B_Ta_2_12	224	6B	45.6348	32.3306	32.3307	BS00107306_51	35.8133	22.8187	Kukri_c61725_298	56.4877	42.5108	212269	212269	18.0619	3.13326e-05	5.48267	0.000156828	0.193942	-77.1203	2	2	2	2	2	0	2	2
Grp3_PC3	PCs	Haplotype	loc47	225	6B	47			wsnp_Ex_c4815_8597064	42.6043		BobWhite_c23828_884	57.9952		16.447	2.34957	4.79912	5.00514e-05	13.9051	5.00514e-05	0.0506956	NA									1e-16	-0.391443	-0.308962	0.136909	-0.00487737	-0.329895	-0.227104	1.36978
Mn_white	Yr2	Haplotype	RAC875_c62325_320	225	6B	50.2146			loc42	42		CAP7_c6528_99	57.4927		2.19452	0.313504	5.8478	3.29511e-06	16.4439	3.29511e-06	0.00465869	NA									1e-16	-0.186504	-0.246216	-0.0675162	-0.0396835	-0.177673	-0.260373	0.3655
Mg_white	Yr1	SNP	IACX9017	226	6B	56.4877	46.5295	46.5296	Excalibur_c61792_51	51.2196	39.339	Tdurum_contig6121_907	87.2805	157.475	570.295	570.295	15.8024	9.45165e-05	5.72473	9.45165e-05	0.0650201	-4.36296	0	0	0	0	0	0	2	0
Grp3_PC6	PCs	SNP	Tdurum_contig30557_774	227	6B	79.7377	NA	NA	wsnp_Ex_c7907_13427724	81.7478	118.967	wsnp_Ex_c25505_34771897	72.9518	156.271	1.77469	1.77469	15.6488	0.000103705	6.81422	0.000103705	0.192761	0.186901	0	2	0	0	0	2	0	2
L.b	Yr1	SNP	BS00088307_51	227	6B	79.7377	126.136	128.736	wsnp_Ex_c7907_13427724	81.7478	118.967	BS00057297_51	110.482	164.568	10.242	10.242	14.2376	0.000209335	4.59826	0.000330584	0.290909	0.471217	2	0	2	2	2	0	2	2
Grp2_PC7	PCs	SNP	wsnp_Ex_c7907_13427724	227	6B	81.7478	118.967	118.968	TA003528_0548	62.601	71.0385	BobWhite_c18550_159	79.7377	149.037	0.0943231	0.0943231	15.9556	8.95622e-05	5.52611	8.95622e-05	0.209798	-0.0437466	2	0	2	2	2	0	0	0
L.b	Yr1	Haplotype	wsnp_Ex_c45081_50974769	228	6B	80.2402			loc69	69		BS00045761_51	101.893		11.8143	1.68776	5.78439	4.61936e-06	9.57655	3.01867e-05	0.0159948	NA									1e-16	0.745487	0.782894	1.51662	2.34489	0.734215	1.61665	1.26293
b	Yr1	Haplotype	BS00022897_51	228	6B	85.2654			Ex_c31970_673	66.2295		loc114	114		12.6267	1.80382	10.1182	1.00611e-10	16.4714	9.33521e-08	4.33982e-05	NA									1e-16	-0.560533	0.0316917	-0.999033	-2.44679	-0.324631	-1.15677	-0.854569
b	meta	Haplotype	loc121	229	6B	121			loc61	61		loc179	179		4.57407	0.653439	4.93051	3.76426e-05	7.29252	3.76426e-05	0.00773723	NA									1e-16	-1.48993	-1.65653	-1.33951	-2.83507	-1.1659	-1.7185	-1.47452
BWAP	meta	SNP	BobWhite_c36228_53	230	6B	145.403	485.874	485.874	BS00049941_51	155.659	455.449	Excalibur_c22106_190	161.223	575.639	356.946	356.946	15.2914	0.000121853	4.80401	0.000121853	0.221438	-2.54653	2	0	2	2	2	0	0	2
Se_whole	meta	SNP	BobWhite_c36228_53	230	6B	145.403	485.874	485.874	BS00054287_51	158.177	462.149	Excalibur_c22106_190	161.223	575.639	9.88292e-07	9.88292e-07	14.4323	0.000186597	5.17949	0.000297379	0.299116	0.000133103	2	0	2	2	2	0	0	2
Mn_white	Yr1	SNP	Kukri_c377_2164	231	6B	154.649	471.168	471.168	Excalibur_c58260_332	115.02	440.761	BS00022192_51	130.665	472.611	0.393332	0.393332	14.5485	0.000176088	5.24647	0.000274112	0.209596	-0.0957523	2	2	2	2	2	0	2	0
Grp1_PC3	PCs	SNP	GENE_3726_767	232	6B	163.233	597.081	597.081	BS00035381_51	141.88	542.228	Ex_c21929_441	178.391	658.622	14.6969	14.6969	14.834	0.0001559	6.14135	0.0001559	0.188004	0.702119	2	2	2	2	2	2	0	2
Grp6_PC4	PCs	SNP	IAAV3183	232	6B	168.263	631.74	631.961	BS00035381_51	141.88	542.228	Ex_c21929_441	178.391	658.622	5.30393	5.30393	14.033	0.00022997	4.94059	0.00022997	0.295388	0.444993	2	2	2	2	2	2	0	2
Grp8_PC8	PCs	Haplotype	wsnp_CAP11_c1432_806102	233	6B	168.766			loc102	102		BS00067129_51	193.734		20.7117	2.95882	7.27015	1.13087e-07	19.0305	1.2634e-06	0.00125086	NA									1e-16	4.37875	4.97954	9.74485	3.18478	5.24905	4.71688	5.0685
BWAP	meta	Haplotype	BS00104265_51	234	6B	173.832			loc169	169		wsnp_Ex_c18664_27540364	0		499.665	71.3807	5.57839	6.35646e-06	12.7968	6.35646e-06	0.0176387	NA									1e-16	-2.56711	-9.94563	-5.62151	-10.1176	-2.49868	-3.44153	-10.5897
BWAP	Yr2	Haplotype	BS00104265_51	234	6B	173.832			loc165	165		BS00022828_51	256.86		764.834	109.262	4.74765	5.6366e-05	13.5518	5.6366e-05	0.0268542	NA									1e-16	0.284076	-5.67804	-0.416993	-6.98929	2.18999	0.463829	-8.70569
Grp3_PC7	PCs	SNP	BobWhite_c3392_749	234	6B	185.596	661.34	662.258	Ex_c21929_441	178.391	658.622	BobWhite_c6220_101	207.861	691.341	0.00706169	0.00706169	16.4371	7.06271e-05	6.3447	7.06271e-05	0.128347	-0.0170914	2	2	2	2	2	2	2	0
Mg_white	meta	Haplotype	BS00104265_51	235	6B	173.832			RAC875_c57261_265	167.258		RAC875_c23461_428	189.668		4576.74	653.82	5.36998	1.11533e-05	15.0606	1.11533e-05	0.0449887	NA									1e-16	-20.4269	-24.7657	-8.71883	0.289991	-19.7457	-15.7911	6.26833
Grp7_PC10	PCs	Haplotype	BS00037933_51	236	6B	190.17			Excalibur_c59747_102	189.165		loc192	192		0.0437587	0.00625124	4.69785	6.50993e-05	13.6517	6.50993e-05	0.0553642	NA									1e-16	-0.0098539	-0.0530782	-0.00544172	-0.0149846	0.0358728	0.011151	0.00584117
Grp1_PC5	PCs	SNP	Excalibur_c76628_251	236	6B	192.211	681.924	681.924	wsnp_Ex_c1383_2652398	192.211	681.317	BobWhite_c6220_101	207.861	691.341	9.29387	9.29387	15.4854	0.000113017	6.24619	0.000113017	0.414355	-0.511277	2	2	2	2	2	0	0	2
SPW	Yr1	Haplotype	loc201	237	6B	201			loc188	188		loc206	206		107.907	15.4153	5.93845	2.97181e-06	10.996	9.02167e-05	0.102092	NA									1e-16	5.43735	4.69047	9.43672	6.09253	4.19923	5.54964	6.52847
Grp1_PC8	PCs	SNP	Ku_c24158_1468	238	6B	214.548	696.15	696.15	Ex_c17379_1431	208.872	692.782	Tdurum_contig42418_1376	221.741	699.205	4.83649	4.83649	14.1099	0.000223069	6.26802	0.000223069	0.579919	0.31057	2	2	2	2	0	0	0	0
Grp8_PC2	PCs	Haplotype	loc224	239	6B	224			loc220	220		Tdurum_contig43335_1521	237.782		39.5135	5.64479	4.39754	0.000152707	14.1346	0.000152707	0.176331	NA									1e-16	0.581971	1.11859	0.153369	0.200404	1.06552	0.422389	-1.21678
L	Yr1	Haplotype	BS00094670_51	240	6D	107.261			NA	NA		NA	NA		1.35723	0.19389	3.84248	0.000593465	11.4022	0.000593465	0.285146	NA									1e-16	0.199674	0.291635	0.610271	0.473313	0.380404	0.614889	0.338362
Grp1_PC4	PCs	SNP	BS00087457_51	241	6D	190.151	455.886	455.886	Excalibur_rep_c67436_962	187.607	451.037	RAC875_c17946_277	192.695	456.669	11.0785	11.0785	15.7981	9.69056e-05	6.49054	9.69056e-05	0.402546	0.555306	0	0	0	0	0	0	2	2
Grp2_PC4	PCs	Haplotype	loc14	242	7A	14			BS00061126_51	215.499		loc25	25		1.11291	0.158987	4.89187	4.1765e-05	9.81266	4.1765e-05	0.0733674	NA									1e-16	0.848505	-0.933516	-0.290633	-1.94854	-0.261615	-0.394326	-0.312033
Mn_white	Yr1	SNP	BobWhite_c761_293	243	7A	36.5603	NA	NA	Tdurum_contig81288_341	44.1501	16.2985	BS00094821_51	66.4824	27.0982	0.426983	0.426983	15.7932	9.49462e-05	5.69533	9.49462e-05	0.123396	0.0879687	0	2	0	2	2	2	0	2
Grp8_PC4	PCs	Haplotype	BS00048699_51	244	7A	86.5578			loc82	82		loc92	92		11.4634	1.63762	4.86362	5.41683e-05	7.71872	5.41683e-05	0.14279	NA									1e-16	-4.01859	-6.795	-3.13442	-2.0832	-3.0393	-2.25677	-3.03696
Se_white	meta	Haplotype	IAAV5448	244	7A	95.8481			Tdurum_contig16632_288	92.2784		BS00063549_51	96.8582		7.92159e-07	1.13166e-07	4.6046	8.17791e-05	13.1974	8.17791e-05	0.238625	NA									1e-16	-0.000415735	-0.00130137	-0.000694302	-0.000750269	-0.000497845	-0.000664214	-0.000486227
Grp1_PC5	PCs	Haplotype	wsnp_Ku_c12886_20706969	244	7A	115.168			loc109	109		BS00022076_51	118.262		9.9241	1.41773	5.28613	1.54135e-05	11.9358	1.54135e-05	0.113552	NA									1e-16	1.96029	4.03883	1.94475	2.49318	1.63858	2.86937	2.28606
L	Yr2	SNP	GENE_4632_183	245	7A	127	68.0884	68.0886	Excalibur_rep_c109881_701	125.995	65.9737	RAC875_c3450_836	132.585	78.4346	0.369081	0.369081	14.5411	0.000178941	5.85814	0.000178941	0.47369	-0.0875776	2	0	2	0	0	2	0	0
L.b	Yr2	SNP	GENE_4660_123	245	7A	127.502	68.8483	68.8484	Excalibur_rep_c109881_701	125.995	65.9737	RAC875_c3450_836	132.585	78.4346	4.75147	4.75147	15.0256	0.000141065	5.16741	0.000225373	0.242148	-0.315708	2	0	2	0	0	2	0	0
Grp4_PC7	PCs	SNP	Ku_c5938_4231	245	7A	132.082	76.498	76.4995	Excalibur_rep_c109881_701	125.995	65.9737	BS00024786_51	150.549	79.5429	0.130853	0.130853	14.2431	0.000208765	6.32343	0.000208765	0.446898	-0.0527134	0	2	0	2	2	0	2	2
Fe_white	Yr2	Haplotype	wsnp_Ku_c6065_10682577	246	7A	170.353			CAP8_c702_377	168.84		BS00056927_51	196.131		3.85858	0.551225	5.36722	1.2816e-05	10.4044	6.57721e-05	0.120174	NA									1e-16	0.105162	-0.136488	-0.455863	0.264791	-0.201191	-0.328139	0.207209
K_white	Yr2	SNP	Kukri_rep_c105330_552	247	7A	199.664	140.994	140.994	wsnp_Ex_c40247_47349166	172.865	116.113	GENE_4347_41	213.232	230.3	231499	231499	18.9391	2.10241e-05	6.53564	6.6969e-05	0.215465	66.7437	2	2	2	0	0	2	0	0
Grp7_PC4	PCs	SNP	Excalibur_c4515_1126	247	7A	203.684	143.047	143.047	BobWhite_s63403_99	178.46	125.716	BobWhite_rep_c49547_310	210.217	379.028	12.0133	12.0133	15.588	0.000107153	5.91215	0.000107153	0.201598	0.515174	0	2	0	2	2	0	2	2
PC	Yr2	SNP	BS00029636_51	247	7A	207.202	145.463	211.733	BobWhite_s63403_99	178.46	125.716	GENE_4914_349	218.791	490.977	9.39074	9.39074	16.6878	6.20956e-05	6.32278	6.20956e-05	0.225686	-0.451829	2	0	2	0	0	2	0	0
Fe_whole	meta	SNP	BS00009477_51	247	7A	218.288	350.422	350.422	BS00029636_51	207.202	145.463	BS00024617_51	240.059	562.276	55.7561	55.7561	17.5729	3.96328e-05	6.08317	6.59112e-05	0.304643	1.022	0	2	0	0	2	0	0	2
Grp6_PC6	PCs	SNP	Excalibur_rep_c67073_100	247	7A	222.816	359.053	359.053	BS00073171_51	200.669	133.672	BS00080365_51	230.379	537.059	3.04228	3.04228	14.782	0.000158193	5.28687	0.000158193	0.111707	-0.256712	0	2	0	2	2	0	2	2
Grp6_PC5	PCs	SNP	BS00091168_51	247	7A	230.882	521.952	521.952	Ra_c32003_420	210.217	218.244	wsnp_Ex_c451_885212	251.114	598.351	4.60242	4.60242	14.7711	0.000159056	5.56005	0.000246758	0.294733	-0.293309	0	2	0	2	2	0	0	2
PC	Yr1	SNP	BS00076379_51	247	7A	231.887	519.17	520.905	Ra_c32003_420	210.217	218.244	Excalibur_c47990_159	243.074	580.667	5.90098	5.90098	15.2543	0.000125981	6.24278	0.000125981	0.142118	0.337976	0	2	0	2	2	0	0	2
PC	meta	SNP	BS00110561_51	247	7A	234.922	545.547	545.547	RAC875_c32895_304	212.729	233.335	BS00027448_51	255.134	612.381	4.10148	4.10148	14.0412	0.000226651	5.48109	0.000331977	0.278687	0.26943	0	2	0	2	2	0	0	2
Grp6_PC4	PCs	SNP	wsnp_BF474379A_Ta_2_1	247	7A	247.094	581.375	583.2	BS00065250_51	236.43	545.543	Tdurum_contig22364_380	253.124	611.469	6.02873	6.02873	15.9507	8.88925e-05	5.61574	0.000138176	0.168363	0.337893	2	0	2	2	0	2	2	0
Grp4_PC4	PCs	SNP	BobWhite_c27337_221	248	7A	210.217	298.479	419.035	Excalibur_c36808_228	209.714	199.014	Excalibur_c18042_372	223.826	475.744	4.47636	4.47636	14.5424	0.000179907	6.44777	0.000179907	0.452905	-0.476348	2	2	2	0	2	2	2	2
HFN	meta	SNP	BobWhite_c27337_221	248	7A	210.217	298.479	419.035	Excalibur_c200_1664	217.786	244.47	BS00064072_51	224.831	428.819	7394.6	7394.6	18.4001	2.64572e-05	6.64653	2.64572e-05	0.0543421	-18.6269	2	2	2	0	2	2	2	2
K_whole	Yr2	SNP	Kukri_c26517_691	249	7A	228.872	539.326	539.326	BS00080365_51	230.379	537.059	RAC875_c13060_197	233.4	539.553	218569	218569	14.3784	0.000194252	5.80689	0.000194252	0.767094	73.4412	2	2	2	2	2	0	0	2
K_whole	Yr2	Haplotype	loc230	249	7A	230			loc227	227		loc238	238		227054	32436.3	5.20136	1.86611e-05	12.107	1.86611e-05	0.0276779	NA									1e-16	-39.6937	17.6558	22.8564	-39.3633	-76.3008	-131.456	-12.5477
SPW	Yr1	Haplotype	BS00064393_51	250	7A	241.064			wsnp_BF482529A_Ta_2_5	227.349		loc261	261		104.611	14.9445	5.75708	4.71424e-06	10.6602	2.65531e-05	0.0215319	NA									1e-16	9.33119	19.2334	7.31347	10.5183	9.88339	9.68699	7.5714
Grp5_PC5	PCs	SNP	Kukri_c46218_66	251	7A	265.692	629.148	629.148	BobWhite_c12343_253	260.164	594.555	wsnp_BM134363A_Ta_2_4	281.262	642.023	3.57703	3.57703	15.5054	0.000111599	5.12274	0.000366125	0.306925	-0.250996	2	2	2	0	0	2	0	0
Grp8_PC12	PCs	Haplotype	loc292	252	7A	292			Excalibur_c3298_533	289.045		loc296	296		7.56736	1.08105	4.01	0.000410359	13.0516	0.000410359	0.442112	NA									1e-16	-0.0844625	1.53748	1.14065	0.467593	0.340426	0.16472	0.146324
Grp6_PC5	PCs	Haplotype	RAC875_c20121_561	253	7A	297.089			loc295	295		BobWhite_c149_3064	306.731		6.2128	0.887543	5.41849	1.0025e-05	13.1853	1.0025e-05	0.073785	NA									1e-16	-1.09746	-0.936611	-0.630299	-0.732433	-0.107861	-0.544837	-0.691835
Se_whole	meta	SNP	BS00068562_51	254	7A	303.203	661.274	661.274	BS00031028_51	297.591	652.718	Excalibur_c14451_389	314.796	675.269	1.40143e-06	1.40143e-06	20.4654	9.78961e-06	7.34466	2.97913e-05	0.0499783	-0.000242434	0	0	0	0	0	2	0	0
Se_whole	Yr2	SNP	BS00068562_51	254	7A	303.203	661.274	661.274	BS00031028_51	297.591	652.718	Excalibur_c14451_389	314.796	675.269	4.516e-07	4.516e-07	15.661	0.0001028	6.76033	0.0001028	0.155624	-0.000142842	0	0	0	0	0	2	0	0
b	Yr2	SNP	Kukri_c16852_314	255	7A	317.361	678.582	678.582	wsnp_Ku_c19943_29512612	313.791	675.397	RAC875_c2359_652	336.444	689.925	4.29145	4.29145	14.2296	0.000209674	4.7186	0.000209674	0.408233	-0.470322	0	2	0	0	0	0	0	0
SKCS	Yr1	SNP	BS00109629_51	256	7A	334.931	691.131	691.131	Excalibur_c60238_251	328.693	686.109	Tdurum_contig61864_1352	352.643	700.707	760.744	760.744	15.3189	0.000122682	4.80253	0.000314164	0.41345	3.84897	2	0	2	2	2	0	0	0
SKCS	meta	SNP	BS00109629_51	256	7A	334.931	691.131	691.131	IAAV5268	321.889	679.839	Tdurum_contig61864_1352	352.643	700.707	952.97	952.97	21.2038	6.89276e-06	7.19015	3.64018e-05	0.0525279	4.14633	2	0	2	2	2	0	0	0
SKCS	Yr2	SNP	BS00109629_51	256	7A	334.931	691.131	691.131	IAAV5268	321.889	679.839	Tdurum_contig61864_1352	352.643	700.707	954.646	954.646	15.3203	0.000121622	6.22884	0.000231618	0.334867	4.08572	2	0	2	2	2	0	0	0
b	Yr1	Haplotype	Excalibur_rep_c102327_102	257	7A	348.079			RAC875_c2359_652	336.444		BS00057549_51	351.633		9.78136	1.39734	7.83809	2.52233e-08	12.7597	3.69197e-07	0.000960945	NA									1e-16	-0.765193	-1.00271	-0.486878	-0.722551	-0.0913405	-0.445494	-0.80707
b	Yr2	Haplotype	GENE_4717_210	257	7A	348.581			loc334	334		BS00057549_51	351.633		8.93451	1.27636	7.83897	2.26246e-08	16.506	2.42748e-06	0.00577702	NA									1e-16	-0.823741	-0.775335	-0.549643	-0.74439	-0.123579	-0.759121	-0.689852
b	meta	Haplotype	GENE_4717_210	257	7A	348.581			loc334	334		BS00023207_51	352.643		7.1244	1.01777	7.67957	3.44699e-08	11.3585	3.30036e-07	0.000920508	NA									1e-16	-0.612102	-0.69841	-0.491489	-0.77652	-0.144984	-0.504231	-0.69674
Grp3_PC1	PCs	Haplotype	GENE_4717_210	257	7A	348.581			loc335	335		loc353	353		92.6929	13.2418	5.42924	9.74925e-06	15.4488	9.74925e-06	0.0448479	NA									1e-16	-2.97275	-3.07975	-2.11167	-2.20832	-1.06073	-2.76695	-2.53125
L.b	meta	Haplotype	GENE_4717_210	257	7A	348.581			tplb0032g12_1241	347.576		loc350	350		11.9256	1.70366	5.70509	4.74215e-06	12.0542	2.80734e-05	0.0738631	NA									1e-16	1.06326	1.0031	0.686588	0.887758	0.390227	0.909388	0.929461
L.b	Yr2	Haplotype	GENE_4717_210	257	7A	348.581			loc335	335		BS00057549_51	351.633		6.67405	0.953435	4.36318	0.000153619	12.6447	0.000153619	0.0911223	NA									1e-16	0.706167	0.720801	0.48635	0.591996	0.137005	0.722519	0.635996
L.b	Yr1	Haplotype	GENE_4717_210	257	7A	348.581			loc334	334		loc351	351		15.8949	2.2707	7.78228	3.16169e-08	12.8842	2.13095e-05	0.0642405	NA									1e-16	1.3264	1.23297	0.856533	1.10885	0.56262	0.85656	1.14257
Se_white	Yr1	SNP	BS00003730_51	258	7A	356.668	708.625	708.625	Tdurum_contig43216_852	352.643	700.677	wsnp_Ku_c28104_38042857	377.862	724.085	3.10413e-06	3.10413e-06	17.1488	4.8619e-05	6.96685	4.8619e-05	0.320587	-0.000267692	2	2	0	2	2	2	0	2
GW	Yr1	SNP	wsnp_CAP11_c639_424134	259	7A	374.298	724.135	724.135	Ex_c26378_1044	367.739	721.106	wsnp_Ku_c16022_24798741	380.93	725.928	0.257436	0.257436	15.0786	0.000136219	3.92181	0.00021089	0.572485	0.107277	0	0	0	0	0	2	0	0
Grp4_PC8	PCs	Haplotype	loc384	260	7A	384			loc382	382		loc386	386		0.0748332	0.0106905	3.95334	0.000450602	11.8937	0.000450602	0.373477	NA									1e-16	-0.0282551	0.0252307	-0.0357095	0.102663	0.0253361	-0.00248525	-0.0620511
Grp7_PC5	PCs	SNP	Kukri_rep_c71778_644	261	7B	0	1.25452	1.25473	Excalibur_c3489_182	0	1.02592	BS00022127_51	9.42728	3.54164	8.2032	8.2032	19.6013	1.52381e-05	7.74298	1.52381e-05	0.110766	0.399309	0	2	0	0	2	2	0	0
K_white	meta	SNP	Kukri_c542_1538	261	7B	0	0.429663	0.429736	NA	369.005	NA	BS00076402_51	6.89419	3.84902	293777	293777	15.4443	0.000114701	4.80644	0.000230311	0.445672	83.6973	0	2	0	0	2	0	0	0
K_white	Yr1	SNP	Kukri_c542_1538	261	7B	0	0.429663	0.429736	NA	369.005	NA	BS00022127_51	9.42728	3.54164	163442	163442	13.9072	0.000243115	4.22152	0.000243115	0.553292	59.4242	0	2	0	0	2	0	0	0
SPW	Yr1	SNP	Kukri_c542_1538	261	7B	0	0.429663	0.429736	NA	369.005	NA	Kukri_c3734_892	0	1.25627	97.0366	97.0366	14.2678	0.00020573	4.85695	0.00020573	0.478046	-1.5013	0	2	0	0	2	0	0	0
Grp1_PC2	PCs	SNP	Excalibur_c3489_182	262	7B	0	1.02592	1.02602	RFL_Contig6075_1128	0	0.605924	BS00011652_51	20.2667	8.52074	18.2171	18.2171	14.5436	0.000180257	4.14925	0.000180257	0.367029	0.673026	2	0	2	2	0	0	0	0
HFN	Yr2	SNP	GENE_0293_445	263	7B	65.0738	64.7649	65.662	BS00021683_51	56.9821	59.1793	BS00067599_51	100.24	115.245	12744.9	12744.9	21.5018	6.225e-06	6.63034	7.78909e-05	0.232189	21.5595	2	2	2	0	2	2	2	2
Mg_whole	Yr1	Haplotype	BS00067599_51	264	7B	100.24			NA	NA		NA	NA		61322.8	8760.4	3.88897	0.00051006	10.8794	0.00051006	0.231171	NA									1e-16	138.344	-47.3178	26.409	-14.6612	15.8775	3.64571	52.4577
Grp8_PC9	PCs	Haplotype	loc110	265	7B	110			wsnp_Ex_c25755_35018674	105.508		loc119	119		8.25654	1.17951	4.97803	4.07455e-05	9.45305	4.07455e-05	0.084935	NA									1e-16	0.439803	0.452687	0.708693	-0.278445	0.264703	-0.496496	-0.413582
Grp8_PC16	PCs	SNP	BobWhite_c39772_216	266	7B	139.187	NA	NA	BS00089942_51	131.519	626.239	RAC875_c48766_224	149.085	646.066	2.35473	2.35473	19.8757	1.40375e-05	8.76781	2.63475e-05	0.0601317	-0.234326	0	0	0	0	2	2	2	0
Grp8_PC16	PCs	Haplotype	BS00003350_51	266	7B	139.69			NA	NA		NA	NA		1.67827	0.239753	3.73098	0.000833807	12.2547	0.000833807	0.164238	NA									1e-16	-0.050351	0.012789	-0.127993	-0.211707	-0.387672	-0.291052	-0.0630679
Grp2_PC6	PCs	Haplotype	wsnp_BE605194B_Ta_2_7	267	7B	144.767			NA	NA		NA	NA		0.196228	0.0280326	3.86021	0.000568352	11.4974	0.000568352	0.324949	NA									1e-16	0.0904716	0.0447936	0.077355	0.0063666	0.0884842	-0.0239411	0.106133
L.b	Yr2	SNP	BS00068309_51	268	7B	175.211	686.154	687.66	RAC875_c89312_61	162.93	678.832	wsnp_Ex_c1721_3261986	198.931	701.186	4.88162	4.88162	15.4372	0.000115108	5.30895	0.000115108	0.200061	-0.35434	0	0	0	0	0	2	2	0
Grp1_PC9	PCs	SNP	RAC875_c8221_649	269	7B	197.921	705.255	705.256	wsnp_Ra_c20167_29417876	194.383	701.302	GENE_4710_573	227.246	712.083	2.82148	2.82148	16.554	6.6912e-05	6.74867	6.6912e-05	0.486384	-0.245462	2	2	0	2	2	0	0	2
S_white	Yr1	Haplotype	BobWhite_c2514_109	270	7B	230.313			loc219	219		BobWhite_c2892_167	233.61		922.949	131.85	6.32829	1.04614e-06	10.1512	7.14839e-06	0.0337398	NA									1e-16	35.7985	3.81274	3.88352	-16.1229	1.75028	-2.86869	-2.25896
S_white	Yr1	Haplotype	GENE_4900_136	271	7B	253.005			RAC875_rep_c110526_324	252		loc254	254		773.597	110.514	5.30425	1.43979e-05	8.50853	0.000353319	0.106214	NA									1e-16	1.18156	2.11595	2.22666	-7.75541	4.89831	0.327449	-2.03088
b	meta	Haplotype	loc264	271	7B	264			loc254	254		CAP8_c1959_330	0		7.00273	1.00039	7.54843	4.78641e-08	11.1646	6.74402e-06	0.0130017	NA									1e-16	0.756753	0.867777	0.458779	-0.971141	0.267826	0.203878	0.127802
b	Yr1	Haplotype	loc265	271	7B	265			BS00087197_51	253.508		CAP8_c1959_330	0		13.8111	1.97301	11.0672	1.08454e-11	18.0164	5.18918e-07	0.000692812	NA									1e-16	1.59622	1.03071	0.644768	-1.88979	0.320903	0.116169	0.0322205
L.b	Yr1	Haplotype	loc266	271	7B	266			loc246	246		CAP8_c1959_330	0		14.3642	2.05203	7.03285	2.01475e-07	11.6435	1.305e-05	0.0142091	NA									1e-16	-2.02923	-1.02433	-0.617937	2.41624	-0.323948	0.0389938	-0.144557
Grp3_PC2	PCs	Haplotype	Excalibur_c24639_398	271	7B	269.53			D_contig55669_249	259.621		CAP8_c1959_330	0		26.1622	3.73746	6.85581	2.45413e-07	18.747	2.45413e-07	0.00038205	NA									1e-16	-2.06006	-1.48315	-0.752701	2.29334	-0.0208907	-0.0290786	0.181182
L.b	meta	Haplotype	Excalibur_c8883_214	271	7B	277.649			loc246	246		CAP8_c1959_330	0		11.0505	1.57865	5.28646	1.40553e-05	11.1697	1.40553e-05	0.0126675	NA									1e-16	-1.67477	-0.926438	-0.392429	1.93989	-0.3046	-0.0521856	-0.110553
Grp3_PC1	PCs	SNP	Excalibur_c5938_1703	272	7B	276.142	739.384	740.04	Excalibur_rep_c69840_85	256.051	730.152	RAC875_c48671_172	285.393	749.424	52.8834	52.8834	13.7498	0.000266966	4.9812	0.000402056	0.177673	1.12544	0	0	2	2	0	0	0	0
Grp3_PC2	PCs	SNP	Kukri_c65663_642	272	7B	276.142	740.04	740.04	GENE_4900_136	253.005	734.26	IACX5786	274.132	742.464	28.7895	28.7895	26.5967	5.69958e-07	11.0545	5.69958e-07	0.000828605	0.829575	2	2	0	0	2	2	2	2
b	Yr1	SNP	Kukri_c65663_642	272	7B	276.142	740.04	740.04	GENE_4900_136	253.005	734.26	IACX5786	274.132	742.464	19.3403	19.3403	37.663	4.02272e-09	14.1418	1.07175e-08	1.55811e-05	-0.679316	2	2	0	0	2	2	2	2
b	meta	SNP	Kukri_c65663_642	272	7B	276.142	740.04	740.04	Excalibur_rep_c69840_85	256.051	730.152	IACX5786	274.132	742.464	11.2652	11.2652	31.6241	5.49514e-08	10.3109	6.1456e-07	0.000893447	-0.50163	2	2	0	0	2	2	2	2
L.b	meta	SNP	Kukri_c65663_642	272	7B	276.142	740.04	740.04	Excalibur_rep_c69840_85	256.051	730.152	IACX5786	274.132	742.464	15.2771	15.2771	23.069	2.83168e-06	8.56257	6.10622e-06	0.00887722	0.584165	2	2	0	0	2	2	2	2
L.b	Yr1	SNP	Kukri_c65663_642	272	7B	276.142	740.04	740.04	Excalibur_rep_c69840_85	256.051	730.152	IACX5786	274.132	742.464	23.8937	23.8937	33.215	2.8987e-08	10.7273	8.07052e-07	0.00117329	0.755061	2	2	0	0	2	2	2	2
Grp1_PC6	PCs	Haplotype	BS00075569_51	273	7B	276.644			loc276	276		Kukri_c81094_434	277.147		7.08477	1.01211	4.16092	0.000263937	12.4405	0.000263937	0.286962	NA									1e-16	-0.263787	0.214108	0.336731	-0.3249	0.27191	-0.277486	0.143987
b	Yr2	SNP	BS00021717_51	274	7B	278.659	734.296	734.296	GENE_4900_136	253.005	734.26	IACX5786	274.132	742.464	6.25953	6.25953	20.7554	8.78327e-06	6.88258	4.40539e-05	0.0543961	-0.348006	2	2	0	0	2	0	0	2
Grp8_PC10	PCs	Haplotype	BS00008445_51	275	7D	28.9017			loc21	21		loc41	41		10.6384	1.51978	4.39002	0.000155668	14.1139	0.000155668	0.0941535	NA									1e-16	1.28606	2.06514	1.31281	0.232064	1.18823	0.809912	1.21076
Se_white	Yr2	Haplotype	GENE_4923_281	275	7D	33.4554			loc24	24		loc37	37		1.27333e-07	1.81904e-08	5.1184	2.3332e-05	11.8154	2.3332e-05	0.0456839	NA									1e-16	-0.00012247	-0.000132818	-0.000115927	-5.18569e-05	-1.75841e-05	-0.000108635	-5.23692e-05
Grp4_PC5	PCs	Haplotype	loc48	276	7D	48			loc46	46		loc51	51		1.61408	0.230583	5.29575	1.63339e-05	9.05919	0.000317117	0.593039	NA									1e-16	-0.204831	-0.138256	-0.114245	-0.254689	-0.017756	0.468696	-0.130077
DT	Yr2	SNP	IAAV3265	277	7D	89.3281	511.23	511.23	Excalibur_c13094_523	75.3755	235.983	TA001185_0966	89.8306	516.03	6.23044	6.23044	13.5701	0.000290216	5.54676	0.00038916	0.961415	0.343337	0	2	2	0	0	0	2	0
Grp4_PC6	PCs	Haplotype	loc130	278	7D	130			loc119	119		loc136	136		1.53452	0.219217	4.49471	0.000111394	13.3057	0.000111394	0.151421	NA									1e-16	0.021888	0.0890416	-0.237306	-1.56362	-0.0871424	-0.26782	1.42292
Grp8_PC9	PCs	Haplotype	loc154	279	7D	154			loc152	152		loc157	157		7.92884	1.13269	4.78046	6.66338e-05	9.07785	0.000358176	0.62014	NA									1e-16	-1.03446	-1.29859	0.127964	2.34862	-0.323831	-0.626741	-3.03316
Grp7_PC8	PCs	SNP	BobWhite_rep_c51122_404	280	7D	187.847	605.746	605.746	BS00067285_51	157.874	591.204	BS00066209_51	191.476	608.448	1.6847	1.6847	14.023	0.000232412	5.81917	0.000232412	0.833211	0.19944	2	2	0	0	0	0	0	0
WA	Yr2	SNP	BobWhite_rep_c51122_404	280	7D	187.847	605.746	605.746	RAC875_c69016_72	187.345	604.866	GENE_4921_57	184.319	605.833	58.5433	58.5433	22.0028	4.81475e-06	8.14225	4.81475e-06	0.0349984	1.16517	2	2	0	0	0	0	0	0

## Sheet: Supp table 4
Founder	End use	Endosperm texture	Glu-A1 allele	Glu-B1 allele	Glu-D1 allele	Rht-B1 allele	Rht-D1 allele	Ppd-D1 allele	ALI-1 allele
Alchemy	Feed	Soft	-	7	2+12	Tall	Short	Sensitive	Unawned
Brompton	Feed	Hard	-	6+8	2+12	Tall	Short	Sensitive	Unawned
Claire	Biscuit	Soft	-	7	2+12	Tall	Short	Sensitive	Unawned
Hereward	Bread	Hard	-	7+9	3+12	Tall	Short	Sensitive	Unawned
Rialto	Bread	Hard	1	17+18	5+10	Tall	Short	Sensitive	Unawned
Robigus	Biscuit	soft	-	7+9	2+12	Short	Tall	Sensitive	Unawned
Soissons	Bread	Hard	2*	7+8	5+10	Short	Tall	Insensitive	Awned
Xi-19	Bread	Hard	-	14+15	5+10	Tall	Short	Sensitive	Unawned

## Sheet: Supp table 5
yyyy	mm	tmax	tmin	rain	sun
		degC	degC	mm	hours
2017	1	7.3	0.8	62.8	64.6
2017	2	9.5	4	42.8	58.4
2017	3	13.7	5.8	43.1	115.6
2017	4	15.1	4.7	5.4	174.6
2017	5	19	9.4	63.6	169.4
2017	6	22.7	12.9	29.7	213.3
2017	7	23.3	13.9	62.3	179.2
2017	8	21.4	12.6	62.8	176.1
2017	9	18.5	10.4	64.6	119.4
2017	10	16.1	9.7	17.1	97.7
2017	11	10.7	3.8	48.4	99.6
2017	12	8.3	2.6	74.2	55.5
2018	1	8.9	3	59.1	67.7
2018	2	6.4	0.3	24.1	117.6
2018	3	9.1	2.5	87.4	79
2018	4	14.2	7.5	52.8	121.5
2018	5	19.9	8.6	80.8	234.1
2018	6	22.8	11.6	2.5	252.2
2018	7	27.4	14.2	23.2	280.9
2018	8	23.4	13.2	43.2	198.6
2018	9	20.4	10	30.3	169.8
2018	10	15.6	7.3	50.1	117.3
2018	11	11.7	5.5	61.9	82.7
2018	12	10.2	4.7	71.8	53.8
2019	1	7.2	1	28.6	50
2019	2	11.8	2.3	36	127.8
2019	3	12.7	5.1	37.7	128.3
2019	4	15.1	4.3	21.7	158.2
2019	5	18	7.2	21.3	203.6
2019	6	20.4	10.7	99.5	165.4
2019	7	24.5	13.7	42.9	212.4
2019	8	23.9	13.2	46.9	215.4
2019	9	20.6	10.4	77.9	176.5
2019	10	14.5	7.3	119.9	83.7
2019	11	9.6	4.1	105.6	55.3
2019	12	9.4	3.6	88.1	72.7
